# Supplementary material for: Regional differences in water beetle communities networks settling in dystrophic lakes in northern Poland
Source: Sci Rep. 2023 Aug 5;13:12699. doi: 10.1038/s41598-023-39689-z (PMC10404283; doi:10.1038/s41598-023-39689-z)
Supplement: Supplementary file 3 — Supplementary Information. [file 41598_2023_39689_MOESM3_ESM.xlsx]

## Sheet: Date
Number of sample	Ecological element	FFG	Lenght	Weight	Total biomass	Class of lenght	Species	Abundance (N)	Date	Lake	lake-code	Geographic N	Coordinates E	area (ha)	Cover mat (%)	Sm (%)	Di (%)	De (%)	A (%)	Trophy	Trophy code	NBC	NCC	ClusteringCoefficient	NDC	Lakeland	Series of successions	fractal/habitat	Place	Plants	Elodeids	Soil substrate	Sampling depth (cm)	Detritus	Floating matter	Shore	Stage	pH	EC (Conductivity)	Habitat/fractale	Place	Soil substrate	Sampling depth	Detritus	Floating matter	Shore	Stage
1	E	shredder	4	10.2	10.2	1	Coelostoma orbiculare	1	2005.07.14	Długie	1	53°48’29’’	17°37’10’’	6.2	3	0.1	0.7	0	0.2	O–M	2	0.0843812	0.318841	0.166667	4	Kashubian	Dystrofic	diffuse macrophytes	ecotone	present	none	sand	10	none	none	flat	oligo-mesohumic	5.8	35	2	1	1	1	1	1	1	1
1	T	shredder	2.8	4.41	4.41	2	Anacaena lutescens	1	2005.07.14	Długie	1	53°48’29’’	17°37’10’’	6.2	3	0.1	0.7	0	0.2	O–M	2	0.182635	0.385965	0.47619	7	Kashubian	Dystrofic	diffuse macrophytes	ecotone	present	none	sand	10	none	none	flat	oligo-mesohumic	5.8	35	2	1	1	1	1	1	1	1
1	E	shredder	5	11.7	23.4	2	Helochares griseus	2	2005.07.14	Długie	1	53°48’29’’	17°37’10’’	6.2	3	0.1	0.7	0	0.2	O–M	2	0.308741	0.40367	0.142857	8	Kashubian	Dystrofic	diffuse macrophytes	ecotone	present	none	sand	10	none	none	flat	oligo-mesohumic	5.8	35	2	1	1	1	1	1	1	1
1	T	shredder	3.7	5.83	5.83	2	Enochrus affinis	1	2005.07.14	Długie	1	53°48’29’’	17°37’10’’	6.2	3	0.1	0.7	0	0.2	O–M	2	0.0646289	0.321168	0	3	Kashubian	Dystrofic	diffuse macrophytes	ecotone	present	none	sand	10	none	none	flat	oligo-mesohumic	5.8	35	2	1	1	1	1	1	1	1
2	E	predators	3.6	5.67	5.67	2	Noterus crassicornis	1	2005.07.14	Długie	1	53°48’29’’	17°37’10’’	6.2	3	0.1	0.7	0	0.2	O–M	2	0.0237202	0.321168	0.333333	3	Kashubian	Dystrofic	diffuse macrophytes	ecotone	present	none	sand	20	none	none	flat	oligo-mesohumic	5.8	35	2	1	1	2	1	1	1	1
2	A	shredder	2.8	4.45	4.45	2	Laccobius minutus	1	2005.07.14	Długie	1	53°48’29’’	17°37’10’’	6.2	3	0.1	0.7	0	0.2	O–M	2	0.0363979	0.305556	0.333333	3	Kashubian	Dystrofic	diffuse macrophytes	ecotone	present	none	sand	20	none	none	flat	oligo-mesohumic	5.8	35	2	1	1	2	1	1	1	1
81	E	shredder	5	11.7	70.2	2	Helochares griseus	6	2005.08.18	Długie	1	53°48’29’’	17°37’10’’	6.2	3	0.1	0.7	0	0.2	O–M	2	0.308741	0.40367	0.142857	8	Kashubian	Dystrofic	dense macrophytes	ecotone	present	none	sand and mud	20	none	none	flat	oligo-mesohumic	5.8	35	3	1	2	2	1	1	1	1
81	E	predators	4.3	10.8	10.8	2	Noterus clavicornis	1	2005.08.18	Długie	1	53°48’29’’	17°37’10’’	6.2	3	0.1	0.7	0	0.2	O–M	2	0	0.244444	0	1	Kashubian	Dystrofic	dense macrophytes	ecotone	present	none	sand and mud	20	none	none	flat	oligo-mesohumic	5.8	35	3	1	2	2	1	1	1	1
81	E	shredder	2.7	4.41	4.41	2	Anacaena limbata	1	2005.08.18	Długie	1	53°48’29’’	17°37’10’’	6.2	3	0.1	0.7	0	0.2	O–M	2	0.0433404	0.231579	0.666667	4	Kashubian	Dystrofic	dense macrophytes	ecotone	present	none	sand and mud	20	none	none	flat	oligo-mesohumic	5.8	35	3	1	2	2	1	1	1	1
81	T	shredder	3.7	5.83	34.98	2	Enochrus affinis	6	2005.08.18	Długie	1	53°48’29’’	17°37’10’’	6.2	3	0.1	0.7	0	0.2	O–M	2	0.0646289	0.321168	0	3	Kashubian	Dystrofic	dense macrophytes	ecotone	present	none	sand and mud	20	none	none	flat	oligo-mesohumic	5.8	35	3	1	2	2	1	1	1	1
82	E	predators	3.6	5.67	5.67	2	Noterus crassicornis	1	2005.08.18	Długie	1	53°48’29’’	17°37’10’’	6.2	3	0.1	0.7	0	0.2	O–M	2	0.0237202	0.321168	0.333333	3	Kashubian	Dystrofic	dense macrophytes	ecotone	present	none	sand and mud	20	none	none	flat	oligo-mesohumic	5.8	35	3	1	2	2	1	1	1	1
83	E	predators	3.6	5.67	22.68	2	Noterus crassicornis	4	2005.08.18	Długie	1	53°48’29’’	17°37’10’’	6.2	3	0.1	0.7	0	0.2	O–M	2	0.0237202	0.321168	0.333333	3	Kashubian	Dystrofic	dense macrophytes	ecotone	present	none	sand and mud	20	none	none	flat	oligo-mesohumic	5.8	35	3	1	2	2	1	1	1	1
83	T	shredder	2.8	4.41	8.82	2	Anacaena lutescens	2	2005.08.18	Długie	1	53°48’29’’	17°37’10’’	6.2	3	0.1	0.7	0	0.2	O–M	2	0.182635	0.385965	0.47619	7	Kashubian	Dystrofic	dense macrophytes	ecotone	present	none	sand and mud	20	none	none	flat	oligo-mesohumic	5.8	35	3	1	2	2	1	1	1	1
83	E	shredder	6	15.3	30.6	3	Enochrus ochropterus	2	2005.08.18	Długie	1	53°48’29’’	17°37’10’’	6.2	3	0.1	0.7	0	0.2	O–M	2	0.101924	0.312057	0.142857	7	Kashubian	Dystrofic	dense macrophytes	ecotone	present	none	sand and mud	20	none	none	flat	oligo-mesohumic	5.8	35	3	1	2	2	1	1	1	1
83	T	predators	3.1	4.88	4.88	2	Hydroporus tristis	1	2005.08.18	Długie	1	53°48’29’’	17°37’10’’	6.2	3	0.1	0.7	0	0.2	O–M	2	0.119782	0.360656	0.392857	8	Kashubian	Dystrofic	dense macrophytes	ecotone	present	none	sand and mud	20	none	none	flat	oligo-mesohumic	5.8	35	3	1	2	2	1	1	1	1
83	T	predators	3	4.73	4.73	2	Hydroporus angustatus	1	2005.08.18	Długie	1	53°48’29’’	17°37’10’’	6.2	3	0.1	0.7	0	0.2	O–M	2	0.0968702	0.357724	0.392857	8	Kashubian	Dystrofic	dense macrophytes	ecotone	present	none	sand and mud	20	none	none	flat	oligo-mesohumic	5.8	35	3	1	2	2	1	1	1	1
83	E	shredder	2.75	4.33	4.33	2	Hydrochus carinatus	1	2005.08.18	Długie	1	53°48’29’’	17°37’10’’	6.2	3	0.1	0.7	0	0.2	O–M	2	0.00357239	0.29932	0.666667	3	Kashubian	Dystrofic	dense macrophytes	ecotone	present	none	sand and mud	20	none	none	flat	oligo-mesohumic	5.8	35	3	1	2	2	1	1	1	1
163	E	predators	4.6	12.7	38.1	2	Hyphydrus ovatus	3	2005.08.20	Długie	1	53°48’29’’	17°37’10’’	6.2	3	0.1	0.7	0	0.2	O–M	2	0.124976	0.314286	0.2	5	Kashubian	Dystrofic	diffuse macrophytes	ecotone	present	none	sand	10	none	none	flat	oligo-mesohumic	5.8	35	2	1	1	1	1	1	1	1
163	E	predators	11.5	210	210	4	Rhantus pulverosus	1	2005.08.20	Długie	1	53°48’29’’	17°37’10’’	6.2	3	0.1	0.7	0	0.2	O–M	2	0.0151985	0.291391	0.666667	3	Kashubian	Dystrofic	diffuse macrophytes	ecotone	present	none	sand	10	none	none	flat	oligo-mesohumic	5.8	35	2	1	1	1	1	1	1	1
163	E	predators	3.3	5.2	5.2	2	Hygrotus inaequalis	1	2005.08.20	Długie	1	53°48’29’’	17°37’10’’	6.2	3	0.1	0.7	0	0.2	O–M	2	0.103712	0.314286	0.266667	6	Kashubian	Dystrofic	diffuse macrophytes	ecotone	present	none	sand	10	none	none	flat	oligo-mesohumic	5.8	35	2	1	1	1	1	1	1	1
163	E	polyphaga	2.85	4.81	4.81	2	Haliplus ruficollis	1	2005.08.20	Długie	1	53°48’29’’	17°37’10’’	6.2	3	0.1	0.7	0	0.2	O–M	2	0.0151985	0.291391	0.666667	3	Kashubian	Dystrofic	diffuse macrophytes	ecotone	present	none	sand	10	none	none	flat	oligo-mesohumic	5.8	35	2	1	1	1	1	1	1	1
163	T	shredder	2.8	4.41	13.23	2	Anacaena lutescens	3	2005.08.20	Długie	1	53°48’29’’	17°37’10’’	6.2	3	0.1	0.7	0	0.2	O–M	2	0.182635	0.385965	0.47619	7	Kashubian	Dystrofic	diffuse macrophytes	ecotone	present	none	sand	10	none	none	flat	oligo-mesohumic	5.8	35	2	1	1	1	1	1	1	1
164	E	shredder	7.5	40.1	40.1	3	Hydrobius fuscipes	1	2005.08.20	Długie	1	53°48’29’’	17°37’10’’	6.2	3	0.1	0.7	0	0.2	O–M	2	0.183778	0.289474	0.166667	4	Kashubian	Dystrofic	diffuse macrophytes	ecotone	present	none	sand	20	none	none	flat	oligo-mesohumic	5.8	35	2	1	1	2	1	1	1	1
164	E	predators	3.6	5.67	5.67	2	Noterus crassicornis	1	2005.08.20	Długie	1	53°48’29’’	17°37’10’’	6.2	3	0.1	0.7	0	0.2	O–M	2	0.0237202	0.321168	0.333333	3	Kashubian	Dystrofic	diffuse macrophytes	ecotone	present	none	sand	30	none	none	flat	oligo-mesohumic	5.8	35	2	1	1	3	1	1	1	1
164	T	predators	3.9	8.5	8.5	2	Hydroporus erythrocephalus	1	2005.08.20	Długie	1	53°48’29’’	17°37’10’’	6.2	3	0.1	0.7	0	0.2	O–M	2	0.0821414	0.283871	0	3	Kashubian	Dystrofic	diffuse macrophytes	ecotone	present	none	sand	30	none	none	flat	oligo-mesohumic	5.8	35	2	1	1	3	1	1	1	1
243	E	predators	3.6	5.67	62.37	2	Noterus crassicornis	11	2006.04.30	Długie	1	53°48’29’’	17°37’10’’	6.2	3	0.1	0.7	0	0.2	O–M	2	0.0237202	0.321168	0.333333	3	Kashubian	Dystrofic	sphagnum mat	pressed Sphagnum mat	present	none	Sphagnum	10	none	none	flat	oligo-mesohumic	5.8	35	4	3	3	1	1	1	1	1
243	T	predators	6.7	17.1	17.1	3	Agabus affinis	1	2006.04.30	Długie	1	53°48’29’’	17°37’10’’	6.2	3	0.1	0.7	0	0.2	O–M	2	0.0433404	0.231579	0.666667	4	Kashubian	Dystrofic	sphagnum mat	pressed Sphagnum mat	present	none	Sphagnum	10	none	none	flat	oligo-mesohumic	5.8	35	4	3	3	1	1	1	1	1
243	P	predators	5.1	13	39	3	Gyrinus aeratus	3	2006.04.30	Długie	1	53°48’29’’	17°37’10’’	6.2	3	0.1	0.7	0	0.2	O–M	2	0	0.190476	1	3	Kashubian	Dystrofic	sphagnum mat	pressed Sphagnum mat	present	none	Sphagnum	10	none	none	flat	oligo-mesohumic	5.8	35	4	3	3	1	1	1	1	1
243	E	shredder	7.5	40.1	40.1	3	Hydrobius fuscipes	1	2006.04.30	Długie	1	53°48’29’’	17°37’10’’	6.2	3	0.1	0.7	0	0.2	O–M	2	0.183778	0.289474	0.166667	4	Kashubian	Dystrofic	sphagnum mat	pressed Sphagnum mat	present	none	Sphagnum	10	none	none	flat	oligo-mesohumic	5.8	35	4	3	3	1	1	1	1	1
243	T	shredder	2.8	4.41	17.64	2	Anacaena lutescens	4	2006.04.30	Długie	1	53°48’29’’	17°37’10’’	6.2	3	0.1	0.7	0	0.2	O–M	2	0.182635	0.385965	0.47619	7	Kashubian	Dystrofic	sphagnum mat	pressed Sphagnum mat	present	none	Sphagnum	10	none	none	flat	oligo-mesohumic	5.8	35	4	3	3	1	1	1	1	1
243	E	shredder	2.8	4.41	44.1	2	Anacaena limbata	10	2006.04.30	Długie	1	53°48’29’’	17°37’10’’	6.2	3	0.1	0.7	0	0.2	O–M	2	0.0433404	0.231579	0.666667	4	Kashubian	Dystrofic	sphagnum mat	pressed Sphagnum mat	present	none	Sphagnum	10	none	none	flat	oligo-mesohumic	5.8	35	4	3	3	1	1	1	1	1
243	E	shredder	5	11.7	11.7	2	Helochares griseus	1	2006.04.30	Długie	1	53°48’29’’	17°37’10’’	6.2	3	0.1	0.7	0	0.2	O–M	2	0.308741	0.40367	0.142857	8	Kashubian	Dystrofic	sphagnum mat	pressed Sphagnum mat	present	none	Sphagnum	10	none	none	flat	oligo-mesohumic	5.8	35	4	3	3	1	1	1	1	1
243	E	shredder	6	15.3	15.3	3	Enochrus ochropterus	1	2006.04.30	Długie	1	53°48’29’’	17°37’10’’	6.2	3	0.1	0.7	0	0.2	O–M	2	0.101924	0.312057	0.142857	7	Kashubian	Dystrofic	sphagnum mat	pressed Sphagnum mat	present	none	Sphagnum	10	none	none	flat	oligo-mesohumic	5.8	35	4	3	3	1	1	1	1	1
243	T	shredder	3.9	9.95	19.9	2	Enochrus coarctatus	2	2006.04.30	Długie	1	53°48’29’’	17°37’10’’	6.2	3	0.1	0.7	0	0.2	O–M	2	0.00838211	0.266667	0	2	Kashubian	Dystrofic	sphagnum mat	pressed Sphagnum mat	present	none	Sphagnum	10	none	none	flat	oligo-mesohumic	5.8	35	4	3	3	1	1	1	1	1
243	T	predators	3.1	4.88	4.88	2	Hydroporus tristis	1	2006.04.30	Długie	1	53°48’29’’	17°37’10’’	6.2	3	0.1	0.7	0	0.2	O–M	2	0.119782	0.360656	0.392857	8	Kashubian	Dystrofic	sphagnum mat	pressed Sphagnum mat	present	none	Sphagnum	10	none	none	flat	oligo-mesohumic	5.8	35	4	3	3	1	1	1	1	1
244	T	shredder	2.8	4.41	13.23	2	Anacaena lutescens	3	2006.04.30	Długie	1	53°48’29’’	17°37’10’’	6.2	3	0.1	0.7	0	0.2	O–M	2	0.182635	0.385965	0.47619	7	Kashubian	Dystrofic	sphagnum mat	pressed Sphagnum mat	present	none	Sphagnum	10	none	none	flat	oligo-mesohumic	5.8	35	4	3	3	1	1	1	1	1
244	E	predators	3.6	5.67	11.34	2	Noterus crassicornis	2	2006.04.30	Długie	1	53°48’29’’	17°37’10’’	6.2	3	0.1	0.7	0	0.2	O–M	2	0.0237202	0.321168	0.333333	3	Kashubian	Dystrofic	sphagnum mat	pressed Sphagnum mat	present	none	Sphagnum	10	none	none	flat	oligo-mesohumic	5.8	35	4	3	3	1	1	1	1	1
244	T	predators	3.9	8.5	8.5	2	Hydroporus erythrocephalus	1	2006.04.30	Długie	1	53°48’29’’	17°37’10’’	6.2	3	0.1	0.7	0	0.2	O–M	2	0.0821414	0.283871	0	3	Kashubian	Dystrofic	sphagnum mat	pressed Sphagnum mat	present	none	Sphagnum	10	none	none	flat	oligo-mesohumic	5.8	35	4	3	3	1	1	1	1	1
245	E	predators	14.2	274.6	274.6	4	Hydaticus seminiger	1	2006.04.30	Długie	1	53°48’29’’	17°37’10’’	6.2	3	0.1	0.7	0	0.2	O–M	2	0.00904351	0.282051	0	2	Kashubian	Dystrofic	sphagnum mat	pressed Sphagnum mat	present	none	Sphagnum	10	none	none	flat	oligo-mesohumic	5.8	35	4	3	3	1	1	1	1	1
245	E	predators	7.5	40.1	120.3	3	Agabus undulatus	3	2006.04.30	Długie	1	53°48’29’’	17°37’10’’	6.2	3	0.1	0.7	0	0.2	O–M	2	0.0585344	0.303448	0.3	5	Kashubian	Dystrofic	sphagnum mat	pressed Sphagnum mat	present	none	Sphagnum	10	none	none	flat	oligo-mesohumic	5.8	35	4	3	3	1	1	1	1	1
245	E	predators	3.6	5.67	113.4	2	Noterus crassicornis	20	2006.04.30	Długie	1	53°48’29’’	17°37’10’’	6.2	3	0.1	0.7	0	0.2	O–M	2	0.0237202	0.321168	0.333333	3	Kashubian	Dystrofic	sphagnum mat	pressed Sphagnum mat	present	none	Sphagnum	10	none	none	flat	oligo-mesohumic	5.8	35	4	3	3	1	1	1	1	1
245	E	shredder	5	11.7	11.7	2	Helochares griseus	1	2006.04.30	Długie	1	53°48’29’’	17°37’10’’	6.2	3	0.1	0.7	0	0.2	O–M	2	0.308741	0.40367	0.142857	8	Kashubian	Dystrofic	sphagnum mat	pressed Sphagnum mat	present	none	Sphagnum	10	none	none	flat	oligo-mesohumic	5.8	35	4	3	3	1	1	1	1	1
245	T	shredder	2.8	4.41	4.41	2	Anacaena lutescens	1	2006.04.30	Długie	1	53°48’29’’	17°37’10’’	6.2	3	0.1	0.7	0	0.2	O–M	2	0.182635	0.385965	0.47619	7	Kashubian	Dystrofic	sphagnum mat	pressed Sphagnum mat	present	none	Sphagnum	10	none	none	flat	oligo-mesohumic	5.8	35	4	3	3	1	1	1	1	1
245	T	predators	3.9	8.5	8.5	2	Hydroporus erythrocephalus	1	2006.04.30	Długie	1	53°48’29’’	17°37’10’’	6.2	3	0.1	0.7	0	0.2	O–M	2	0.0821414	0.283871	0	3	Kashubian	Dystrofic	sphagnum mat	pressed Sphagnum mat	present	none	Sphagnum	10	none	none	flat	oligo-mesohumic	5.8	35	4	3	3	1	1	1	1	1
247	E	shredder	5	11.7	23.4	2	Helochares griseus	2	2006.04.30	Długie	1	53°48’29’’	17°37’10’’	6.2	3	0.1	0.7	0	0.2	O–M	2	0.308741	0.40367	0.142857	8	Kashubian	Dystrofic	arenal	ecotone	none	none	sand	20	abundant and fine	none	flat	oligo-mesohumic	5.8	35	1	1	1	2	3	1	1	1
247	E	predators	3.6	5.67	56.7	2	Noterus crassicornis	10	2006.04.30	Długie	1	53°48’29’’	17°37’10’’	6.2	3	0.1	0.7	0	0.2	O–M	2	0.0237202	0.321168	0.333333	3	Kashubian	Dystrofic	arenal	ecotone	none	none	sand	20	abundant and fine	none	flat	oligo-mesohumic	5.8	35	1	1	1	2	3	1	1	1
247	T	shredder	3.9	9.95	9.95	2	Enochrus coarctatus	1	2006.04.30	Długie	1	53°48’29’’	17°37’10’’	6.2	3	0.1	0.7	0	0.2	O–M	2	0.00838211	0.266667	0	2	Kashubian	Dystrofic	arenal	ecotone	none	none	sand	20	abundant and fine	none	flat	oligo-mesohumic	5.8	35	1	1	1	2	3	1	1	1
303	P	predators	10.8	159	159	4	Ilybius fuliginosus	1	2006.06.28	Długie	1	53°48’29’’	17°37’10’’	6.2	3	0.1	0.7	0	0.2	O–M	2	0.00357239	0.29932	0.666667	3	Kashubian	Dystrofic	diffuse macrophytes	ecotone	present	none	sand and mud	30	abundant and fine	none	flat	oligo-mesohumic	5.8	35	2	1	2	3	3	1	1	1
303	E	predators	3.7	5.83	5.83	2	Hydroporus palustris	1	2006.06.28	Długie	1	53°48’29’’	17°37’10’’	6.2	3	0.1	0.7	0	0.2	O–M	2	0.0448895	0.360656	0.666667	7	Kashubian	Dystrofic	diffuse macrophytes	ecotone	present	none	sand and mud	30	abundant and fine	none	flat	oligo-mesohumic	5.8	35	2	1	2	3	3	1	1	1
303	E	predators	3.6	5.67	11.34	2	Noterus crassicornis	2	2006.06.28	Długie	1	53°48’29’’	17°37’10’’	6.2	3	0.1	0.7	0	0.2	O–M	2	0.0237202	0.321168	0.333333	3	Kashubian	Dystrofic	diffuse macrophytes	ecotone	present	none	sand and mud	30	abundant and fine	none	flat	oligo-mesohumic	5.8	35	2	1	2	3	3	1	1	1
303	E	shredder	5	11.7	11.7	2	Helochares griseus	1	2006.06.28	Długie	1	53°48’29’’	17°37’10’’	6.2	3	0.1	0.7	0	0.2	O–M	2	0.308741	0.40367	0.142857	8	Kashubian	Dystrofic	diffuse macrophytes	ecotone	present	none	sand and mud	30	abundant and fine	none	flat	oligo-mesohumic	5.8	35	2	1	2	3	3	1	1	1
303	E	shredder	2.75	4.33	4.33	2	Hydrochus carinatus	1	2006.06.28	Długie	1	53°48’29’’	17°37’10’’	6.2	3	0.1	0.7	0	0.2	O–M	2	0.00357239	0.29932	0.666667	3	Kashubian	Dystrofic	diffuse macrophytes	ecotone	present	none	sand and mud	30	abundant and fine	none	flat	oligo-mesohumic	5.8	35	2	1	2	3	3	1	1	1
303	E	predators	3.6	5.67	5.67	2	Noterus crassicornis	1	2006.06.28	Długie	1	53°48’29’’	17°37’10’’	6.2	3	0.1	0.7	0	0.2	O–M	2	0.0237202	0.321168	0.333333	3	Kashubian	Dystrofic	diffuse macrophytes	ecotone	present	none	sand and mud	30	abundant and fine	none	flat	oligo-mesohumic	5.8	35	2	1	2	3	3	1	1	1
304	E	predators	3.6	5.67	11.34	2	Noterus crassicornis	2	2006.06.28	Długie	1	53°48’29’’	17°37’10’’	6.2	3	0.1	0.7	0	0.2	O–M	2	0.0237202	0.321168	0.333333	3	Kashubian	Dystrofic	diffuse macrophytes	ecotone	present	none	sand and mud	30	abundant and fine	none	flat	oligo-mesohumic	5.8	35	2	1	2	3	3	1	1	1
304	E	shredder	5	11.7	11.7	2	Helochares griseus	1	2006.06.28	Długie	1	53°48’29’’	17°37’10’’	6.2	3	0.1	0.7	0	0.2	O–M	2	0.308741	0.40367	0.142857	8	Kashubian	Dystrofic	diffuse macrophytes	ecotone	present	none	sand and mud	30	abundant and fine	none	flat	oligo-mesohumic	5.8	35	2	1	2	3	3	1	1	1
304	E	shredder	6.1	15.3	30.6	3	Enochrus testaceus	2	2006.06.28	Długie	1	53°48’29’’	17°37’10’’	6.2	3	0.1	0.7	0	0.2	O–M	2	0	0.289474	0	1	Kashubian	Dystrofic	diffuse macrophytes	ecotone	present	none	sand and mud	30	abundant and fine	none	flat	oligo-mesohumic	5.8	35	2	1	2	3	3	1	1	1
304	T	shredder	2.8	4.41	4.41	2	Anacaena lutescens	1	2006.06.28	Długie	1	53°48’29’’	17°37’10’’	6.2	3	0.1	0.7	0	0.2	O–M	2	0.182635	0.385965	0.47619	7	Kashubian	Dystrofic	diffuse macrophytes	ecotone	present	none	sand and mud	30	abundant and fine	none	flat	oligo-mesohumic	5.8	35	2	1	2	3	3	1	1	1
305	T	predators	8	59.2	59.2	3	Ilybius aenescens	1	2006.06.28	Długie	1	53°48’29’’	17°37’10’’	6.2	3	0.1	0.7	0	0.2	O–M	2	0	0	0	0	Kashubian	Dystrofic	diffuse macrophytes	ecotone	present	none	sand and mud	10	abundant and fine	none	flat	oligo-mesohumic	5.8	35	2	1	2	1	3	1	1	1
305	E	predators	3.6	5.67	17.01	2	Noterus crassicornis	3	2006.06.28	Długie	1	53°48’29’’	17°37’10’’	6.2	3	0.1	0.7	0	0.2	O–M	2	0.0237202	0.321168	0.333333	3	Kashubian	Dystrofic	diffuse macrophytes	ecotone	present	none	sand and mud	10	abundant and fine	none	flat	oligo-mesohumic	5.8	35	2	1	2	1	3	1	1	1
306	E	predators	3.6	5.67	5.67	2	Noterus crassicornis	1	2006.06.28	Długie	1	53°48’29’’	17°37’10’’	6.2	3	0.1	0.7	0	0.2	O–M	2	0.0237202	0.321168	0.333333	3	Kashubian	Dystrofic	diffuse macrophytes	ecotone	present	none	sand and mud	10	none	none	flat	oligo-mesohumic	5.8	35	2	1	2	1	1	1	1	1
399	E	shredder	5	11.7	11.7	2	Helochares griseus	1	2006.08.18	Długie	1	53°48’29’’	17°37’10’’	6.2	3	0.1	0.7	0	0.2	O–M	2	0.308741	0.40367	0.142857	8	Kashubian	Dystrofic	diffuse macrophytes	ecotone	present	none	sand	20	none	none	flat	oligo-mesohumic	5.8	35	2	1	1	2	1	1	1	1
399	T	shredder	3.7	5.83	58.3	2	Enochrus affinis	10	2006.08.18	Długie	1	53°48’29’’	17°37’10’’	6.2	3	0.1	0.7	0	0.2	O–M	2	0.0646289	0.321168	0	3	Kashubian	Dystrofic	diffuse macrophytes	ecotone	present	none	sand	20	none	none	flat	oligo-mesohumic	5.8	35	2	1	1	2	1	1	1	1
399	T	shredder	3.9	9.95	9.95	2	Enochrus coarctatus	1	2006.08.18	Długie	1	53°48’29’’	17°37’10’’	6.2	3	0.1	0.7	0	0.2	O–M	2	0.00838211	0.266667	0	2	Kashubian	Dystrofic	diffuse macrophytes	ecotone	present	none	sand	20	none	none	flat	oligo-mesohumic	5.8	35	2	1	1	2	1	1	1	1
399	E	shredder	6	15.3	30.6	3	Enochrus ochropterus	2	2006.08.18	Długie	1	53°48’29’’	17°37’10’’	6.2	3	0.1	0.7	0	0.2	O–M	2	0.101924	0.312057	0.142857	7	Kashubian	Dystrofic	diffuse macrophytes	ecotone	present	none	sand	20	none	none	flat	oligo-mesohumic	5.8	35	2	1	1	2	1	1	1	1
399	T	shredder	2.8	4.41	4.41	2	Anacaena lutescens	1	2006.08.18	Długie	1	53°48’29’’	17°37’10’’	6.2	3	0.1	0.7	0	0.2	O–M	2	0.182635	0.385965	0.47619	7	Kashubian	Dystrofic	diffuse macrophytes	ecotone	present	none	sand	20	none	none	flat	oligo-mesohumic	5.8	35	2	1	1	2	1	1	1	1
399	E	predators	9.75	146.05	146.05	3	Rhantus latitans	1	2006.08.18	Długie	1	53°48’29’’	17°37’10’’	6.2	3	0.1	0.7	0	0.2	O–M	2	0.0338518	0.312057	0.333333	3	Kashubian	Dystrofic	diffuse macrophytes	ecotone	present	none	sand	20	none	none	flat	oligo-mesohumic	5.8	35	2	1	1	2	1	1	1	1
399	T	predators	3.1	4.88	4.88	2	Hydroporus tristis	1	2006.08.18	Długie	1	53°48’29’’	17°37’10’’	6.2	3	0.1	0.7	0	0.2	O–M	2	0.119782	0.360656	0.392857	8	Kashubian	Dystrofic	diffuse macrophytes	ecotone	present	none	sand	20	none	none	flat	oligo-mesohumic	5.8	35	2	1	1	2	1	1	1	1
400	E	predators	35	2600	2600	4	Dytiscus dimidiatus	1	2006.08.18	Długie	1	53°48’29’’	17°37’10’’	6.2	3	0.1	0.7	0	0.2	O–M	2	0.0519957	0.287582	0.466667	6	Kashubian	Dystrofic	diffuse macrophytes	ecotone	present	none	sand	20	none	none	flat	oligo-mesohumic	5.8	35	2	1	1	2	1	1	1	1
400	E	shredder	6	15.3	15.3	3	Enochrus ochropterus	1	2006.08.18	Długie	1	53°48’29’’	17°37’10’’	6.2	3	0.1	0.7	0	0.2	O–M	2	0.101924	0.312057	0.142857	7	Kashubian	Dystrofic	diffuse macrophytes	ecotone	present	none	sand	20	none	none	flat	oligo-mesohumic	5.8	35	2	1	1	2	1	1	1	1
400	T	shredder	3.7	5.83	5.83	2	Enochrus affinis	1	2006.08.18	Długie	1	53°48’29’’	17°37’10’’	6.2	3	0.1	0.7	0	0.2	O–M	2	0.0646289	0.321168	0	3	Kashubian	Dystrofic	diffuse macrophytes	ecotone	present	none	sand	20	none	none	flat	oligo-mesohumic	5.8	35	2	1	1	2	1	1	1	1
400	E	predators	3.6	5.67	11.34	2	Noterus crassicornis	2	2006.08.18	Długie	1	53°48’29’’	17°37’10’’	6.2	3	0.1	0.7	0	0.2	O–M	2	0.0237202	0.321168	0.333333	3	Kashubian	Dystrofic	diffuse macrophytes	ecotone	present	none	sand	20	none	none	flat	oligo-mesohumic	5.8	35	2	1	1	2	1	1	1	1
401	E	shredder	5	11.7	35.1	2	Helochares griseus	3	2006.08.18	Długie	1	53°48’29’’	17°37’10’’	6.2	3	0.1	0.7	0	0.2	O–M	2	0.308741	0.40367	0.142857	8	Kashubian	Dystrofic	diffuse macrophytes	ecotone	present	none	sand	20	none	none	flat	oligo-mesohumic	5.8	35	2	1	1	2	1	1	1	1
401	T	shredder	3.9	9.95	9.95	2	Enochrus coarctatus	1	2006.08.18	Długie	1	53°48’29’’	17°37’10’’	6.2	3	0.1	0.7	0	0.2	O–M	2	0.00838211	0.266667	0	2	Kashubian	Dystrofic	diffuse macrophytes	ecotone	present	none	sand	20	none	none	flat	oligo-mesohumic	5.8	35	2	1	1	2	1	1	1	1
401	T	shredder	3.7	5.83	23.32	2	Enochrus affinis	4	2006.08.18	Długie	1	53°48’29’’	17°37’10’’	6.2	3	0.1	0.7	0	0.2	O–M	2	0.0646289	0.321168	0	3	Kashubian	Dystrofic	diffuse macrophytes	ecotone	present	none	sand	20	none	none	flat	oligo-mesohumic	5.8	35	2	1	1	2	1	1	1	1
401	T	shredder	2.8	4.41	13.23	2	Anacaena lutescens	3	2006.08.18	Długie	1	53°48’29’’	17°37’10’’	6.2	3	0.1	0.7	0	0.2	O–M	2	0.182635	0.385965	0.47619	7	Kashubian	Dystrofic	diffuse macrophytes	ecotone	present	none	sand	20	none	none	flat	oligo-mesohumic	5.8	35	2	1	1	2	1	1	1	1
401	E	predators	3.6	5.67	5.67	2	Noterus crassicornis	1	2006.08.18	Długie	1	53°48’29’’	17°37’10’’	6.2	3	0.1	0.7	0	0.2	O–M	2	0.0237202	0.321168	0.333333	3	Kashubian	Dystrofic	diffuse macrophytes	ecotone	present	none	sand	20	none	none	steep	oligo-mesohumic	5.8	35	2	1	1	2	1	1	2	1
461	E	predators	3.6	5.67	11.34	2	Noterus crassicornis	2	2006.09.30	Długie	1	53°48’29’’	17°37’10’’	6.2	3	0.1	0.7	0	0.2	O–M	2	0.0237202	0.321168	0.333333	3	Kashubian	Dystrofic	diffuse macrophytes	ecotone	present	none	sand	20	none	none	flat	oligo-mesohumic	5.8	35	2	1	1	2	1	1	1	1
461	T	predators	3.1	4.88	4.88	2	Hydroporus tristis	1	2006.09.30	Długie	1	53°48’29’’	17°37’10’’	6.2	3	0.1	0.7	0	0.2	O–M	2	0.119782	0.360656	0.392857	8	Kashubian	Dystrofic	diffuse macrophytes	ecotone	present	none	sand	20	none	none	flat	oligo-mesohumic	5.8	35	2	1	1	2	1	1	1	1
462	E	shredder	5	11.7	35.1	2	Helochares griseus	3	2006.09.30	Długie	1	53°48’29’’	17°37’10’’	6.2	3	0.1	0.7	0	0.2	O–M	2	0.308741	0.40367	0.142857	8	Kashubian	Dystrofic	diffuse macrophytes	ecotone	present	none	sand	20	none	none	flat	oligo-mesohumic	5.8	35	2	1	1	2	1	1	1	1
463	E	predators	3.6	5.67	5.67	2	Noterus crassicornis	1	2006.09.30	Długie	1	53°48’29’’	17°37’10’’	6.2	3	0.1	0.7	0	0.2	O–M	2	0.0237202	0.321168	0.333333	3	Kashubian	Dystrofic	diffuse macrophytes	ecotone	present	none	sand	20	abundant and coarse	none	flat	oligo-mesohumic	5.8	35	2	1	1	2	4	1	1	1
463	P	predators	5.1	13	13	3	Gyrinus aeratus	1	2006.09.30	Długie	1	53°48’29’’	17°37’10’’	6.2	3	0.1	0.7	0	0.2	O–M	2	0	0.190476	1	3	Kashubian	Dystrofic	diffuse macrophytes	ecotone	present	none	sand	20	abundant and coarse	none	flat	oligo-mesohumic	5.8	35	2	1	1	2	4	1	1	1
507	E	shredder	4.2	10.5	10.5	1	Coelostoma orbiculare	1	2006.10.01	Długie	1	53°48’29’’	17°37’10’’	6.2	3	0.1	0.7	0	0.2	O–M	2	0.0843812	0.318841	0.166667	4	Kashubian	Dystrofic	sphagnum mat	pressed Sphagnum mat	present	none	Sphagnum	20	none	none	flat	oligo-mesohumic	5.8	35	4	3	3	2	1	1	1	1
530	T	shredder	2.8	4.41	4.41	2	Anacaena lutescens	1	2004.08.10	Małe Łowne	4	53°48’10’’	17°27’29’’	2.5	11	0.2	0.7	0	0.1	M	3	0.182635	0.385965	0.47619	7	Kashubian	Dystrofic	sphagnum mat	pressed Sphagnum mat	present	none	Sphagnum	10	none	none	flat	mesohumic	4.2	30	4	3	3	1	1	1	1	2
530	E	predators	3.6	5.67	5.67	2	Noterus crassicornis	1	2004.08.10	Małe Łowne	4	53°48’10’’	17°27’29’’	2.5	11	0.2	0.7	0	0.1	M	3	0.0237202	0.321168	0.333333	3	Kashubian	Dystrofic	sphagnum mat	pressed Sphagnum mat	present	none	Sphagnum	10	none	none	flat	mesohumic	4.2	30	4	3	3	1	1	1	1	2
530	T	predators	3.2	5	5	2	Hydroporus elongatulus	1	2004.08.10	Małe Łowne	4	53°48’10’’	17°27’29’’	2.5	11	0.2	0.7	0	0.1	M	3	0	0	0	0	Kashubian	Dystrofic	sphagnum mat	pressed Sphagnum mat	present	none	Sphagnum	10	none	none	flat	mesohumic	4.2	30	4	3	3	1	1	1	1	2
530	T	predators	3.1	4.88	39.04	2	Hydroporus incognitus	8	2004.08.10	Małe Łowne	4	53°48’10’’	17°27’29’’	2.5	11	0.2	0.7	0	0.1	M	3	0	0	0	0	Kashubian	Dystrofic	sphagnum mat	pressed Sphagnum mat	present	none	Sphagnum	10	none	none	flat	mesohumic	4.2	30	4	3	3	1	1	1	1	2
539	P	predators	11	180.8	180.8	4	Ilybius fenestratus	1	2004.08.03	Małe Gacno	3	53°47’07’’	17°33’01’’	17.5	2	0.1	0.7	0	0.2	O	1	0	0.241758	1	2	Kashubian	Dystrofic	diffuse macrophytes	ecotone	present	none	sand	60	abundant and fine	none	flat	oligohumic	4.52	55	2	1	1	4	3	1	1	1
539	T	predators	27.5	1807	1807	4	Dytiscus lapponicus	1	2004.08.03	Małe Gacno	3	53°47’07’’	17°33’01’’	17.5	2	0.1	0.7	0	0.2	O	1	0	0	0	0	Kashubian	Dystrofic	diffuse macrophytes	ecotone	present	none	sand	60	abundant and fine	none	flat	oligohumic	4.52	55	2	1	1	4	3	1	1	1
541	E	predators	3.6	5.67	5.67	2	Noterus crassicornis	1	2004.08.10	Małe Łowne	4	53°48’10’’	17°27’29’’	2.5	11	0.2	0.7	0	0.1	M	3	0.0237202	0.321168	0.333333	3	Kashubian	Dystrofic	sphagnum mat	pressed Sphagnum mat	present	none	Sphagnum	10	abundant and fine	none	flat	mesohumic	4.2	30	4	3	3	1	3	1	1	2
541	E	predators	2.3	3.62	3.62	2	Graptodytes pictus	1	2004.08.10	Małe Łowne	4	53°48’10’’	17°27’29’’	2.5	11	0.2	0.7	0	0.1	M	3	0.131474	0.360656	0.4	5	Kashubian	Dystrofic	diffuse macrophytes	ecotone	present	none	sand	10	abundant and fine	none	flat	mesohumic	4.2	30	2	1	1	1	3	1	1	2
541	T	predators	3.1	4.88	19.52	2	Hydroporus incognitus	4	2004.08.10	Małe Łowne	4	53°48’10’’	17°27’29’’	2.5	11	0.2	0.7	0	0.1	M	3	0	0	0	0	Kashubian	Dystrofic	diffuse macrophytes	ecotone	present	none	sand	10	abundant and fine	none	flat	mesohumic	4.2	30	2	1	1	1	3	1	1	2
545	E	predators	4.6	12.7	12.7	2	Hyphydrus ovatus	1	2004.08.10	Małe Łowne	4	53°48’10’’	17°27’29’’	2.5	11	0.2	0.7	0	0.1	M	3	0.124976	0.314286	0.2	5	Kashubian	Dystrofic	diffuse macrophytes	ecotone	present	none	sand	10	abundant and fine	none	flat	mesohumic	4.2	30	2	1	1	1	3	1	1	2
545	T	predators	1.85	2.9	2.9	1	Hydroporus scalesianus	1	2004.08.10	Małe Łowne	4	53°48’10’’	17°27’29’’	2.5	11	0.2	0.7	0	0.1	M	3	0	0.25731	1	2	Kashubian	Dystrofic	diffuse macrophytes	ecotone	present	none	sand	10	abundant and fine	none	flat	mesohumic	4.2	30	2	1	1	1	3	1	1	2
545	T	predators	3.1	4.88	4.88	2	Hydroporus incognitus	1	2004.08.10	Małe Łowne	4	53°48’10’’	17°27’29’’	2.5	11	0.2	0.7	0	0.1	M	3	0	0	0	0	Kashubian	Dystrofic	diffuse macrophytes	ecotone	present	none	sand	10	abundant and fine	none	flat	mesohumic	4.2	30	2	1	1	1	3	1	1	2
545	T	shredder	2.8	4.41	4.41	2	Anacaena lutescens	1	2004.08.10	Małe Łowne	4	53°48’10’’	17°27’29’’	2.5	11	0.2	0.7	0	0.1	M	3	0.182635	0.385965	0.47619	7	Kashubian	Dystrofic	sphagnum mat	pressed Sphagnum mat	present	none	Sphagnum	10	none	none	flat	mesohumic	4.2	30	4	3	3	1	1	1	1	2
546	E	predators	3.6	5.67	11.34	2	Noterus crassicornis	2	2004.08.03	Małe Gacno	3	53°47’07’’	17°33’01’’	17.5	2	0.1	0.7	0	0.2	O	1	0.0237202	0.321168	0.333333	3	Kashubian	Dystrofic	diffuse macrophytes	ecotone	present	none	sand	20	abundant and fine	none	flat	oligohumic	4.52	55	2	1	1	2	3	1	1	1
546	E	shredder	5	11.7	11.7	2	Helochares griseus	1	2004.08.03	Małe Gacno	3	53°47’07’’	17°33’01’’	17.5	2	0.1	0.7	0	0.2	O	1	0.308741	0.40367	0.142857	8	Kashubian	Dystrofic	diffuse macrophytes	ecotone	present	none	sand	20	abundant and fine	none	flat	oligohumic	4.52	55	2	1	1	2	3	1	1	1
546	T	shredder	2.8	4.41	39.69	2	Anacaena lutescens	9	2004.08.03	Małe Gacno	3	53°47’07’’	17°33’01’’	17.5	2	0.1	0.7	0	0.2	O	1	0.182635	0.385965	0.47619	7	Kashubian	Dystrofic	diffuse macrophytes	ecotone	present	none	sand	20	abundant and fine	none	flat	oligohumic	4.52	55	2	1	1	2	3	1	1	1
546	T	shredder	3.7	5.83	5.83	2	Enochrus affinis	1	2004.08.03	Małe Gacno	3	53°47’07’’	17°33’01’’	17.5	2	0.1	0.7	0	0.2	O	1	0.0646289	0.321168	0	3	Kashubian	Dystrofic	diffuse macrophytes	ecotone	present	none	sand	20	abundant and fine	none	flat	oligohumic	4.52	55	2	1	1	2	3	1	1	1
546	A	shredder	2.8	4.45	8.9	2	Laccobius minutus	2	2004.08.03	Małe Gacno	3	53°47’07’’	17°33’01’’	17.5	2	0.1	0.7	0	0.2	O	1	0.0363979	0.305556	0.333333	3	Kashubian	Dystrofic	diffuse macrophytes	ecotone	present	none	sand	20	abundant and fine	none	flat	oligohumic	4.52	55	2	1	1	2	3	1	1	1
551	T	shredder	2.8	4.41	13.23	2	Anacaena lutescens	3	2004.08.12	Małe Łowne	4	53°48’10’’	17°27’29’’	2.5	11	0.2	0.7	0	0.1	M	3	0.182635	0.385965	0.47619	7	Kashubian	Dystrofic	sphagnum mat	pressed Sphagnum mat	present	none	Sphagnum	10	none	none	flat	mesohumic	4.2	30	4	3	3	1	1	1	1	2
551	E	predators	2.3	3.62	3.62	2	Graptodytes pictus	1	2004.08.12	Małe Łowne	4	53°48’10’’	17°27’29’’	2.5	11	0.2	0.7	0	0.1	M	3	0.131474	0.360656	0.4	5	Kashubian	Dystrofic	sphagnum mat	pressed Sphagnum mat	present	none	Sphagnum	10	none	none	flat	mesohumic	4.2	30	4	3	3	1	1	1	1	2
551	T	predators	3.1	4.88	9.76	2	Hydroporus tristis	2	2004.08.12	Małe Łowne	4	53°48’10’’	17°27’29’’	2.5	11	0.2	0.7	0	0.1	M	3	0.119782	0.360656	0.392857	8	Kashubian	Dystrofic	sphagnum mat	pressed Sphagnum mat	present	none	Sphagnum	10	none	none	flat	mesohumic	4.2	30	4	3	3	1	1	1	1	2
552	P	predators	11	180.8	180.8	4	Ilybius fenestratus	1	2004.08.06	Piecki	5	53°54’44’’	17°33’17’’	6	11	0.3	0.3	0.1	0.3	O–M	2	0	0.241758	1	2	Kashubian	Dystrofic	dense macrophytes	ecotone	present	none	sand and mud	30	abundant and fine	none	flat	oligo-mesohumic	4.5	58	3	1	2	3	3	1	1	1
552	E	predators	4.6	12.7	12.7	2	Hyphydrus ovatus	1	2004.08.06	Piecki	5	53°54’44’’	17°33’17’’	6	11	0.3	0.3	0.1	0.3	O–M	2	0.124976	0.314286	0.2	5	Kashubian	Dystrofic	dense macrophytes	ecotone	present	none	sand and mud	30	abundant and fine	none	flat	oligo-mesohumic	4.5	58	3	1	2	3	3	1	1	1
554	E	shredder	1.8	3.04	3.04	1	Cercyon convexiusculus	1	2004.08.06	Piecki	5	53°54’44’’	17°33’17’’	6	11	0.3	0.3	0.1	0.3	O–M	2					Kashubian	Dystrofic	dense macrophytes	ecotone	present	none	sand and mud	30	abundant and fine	none	flat	oligo-mesohumic	4.5	58	3	1	2	3	3	1	1	1
554	E	predators	4.6	12.7	12.7	2	Hyphydrus ovatus	1	2004.08.06	Piecki	5	53°54’44’’	17°33’17’’	6	11	0.3	0.3	0.1	0.3	O–M	2	0.124976	0.314286	0.2	5	Kashubian	Dystrofic	dense macrophytes	ecotone	present	none	sand and mud	30	abundant and fine	none	flat	oligo-mesohumic	4.5	58	3	1	2	3	3	1	1	1
555	E	predators	4.6	12.7	12.7	2	Hyphydrus ovatus	1	2004.08.06	Piecki	5	53°54’44’’	17°33’17’’	6	11	0.3	0.3	0.1	0.3	O–M	2	0.124976	0.314286	0.2	5	Kashubian	Dystrofic	dense macrophytes	ecotone	present	none	sand and mud	30	abundant and fine	none	flat	oligo-mesohumic	4.5	58	3	1	2	3	3	1	1	1
560	T	predators	3.2	5.1	5.1	2	Hydroporus melanocephalus	1	2004.08.10	Małe Łowne	4	53°48’10’’	17°27’29’’	2.5	11	0.2	0.7	0	0.1	M	3	0	0	0	0	Kashubian	Dystrofic	sphagnum mat	pressed Sphagnum mat	present	none	Sphagnum	10	none	none	flat	mesohumic	4.2	30	4	3	3	1	1	1	1	2
566	E	shredder	7.5	40.1	40.1	3	Hydrobius fuscipes	1	2004.08.04	Długie	1	53°48’29’’	17°37’10’’	6.2	3	0.1	0.7	0	0.2	O–M	2	0.183778	0.289474	0.166667	4	Kashubian	Dystrofic	sphagnum mat	pressed Sphagnum mat	present	none	Sphagnum	10	none	none	flat	oligo-mesohumic	5.8	35	4	3	3	1	1	1	1	1
566	E	predators	7.5	40.1	120.3	3	Agabus undulatus	3	2004.08.04	Długie	1	53°48’29’’	17°37’10’’	6.2	3	0.1	0.7	0	0.2	O–M	2	0.0585344	0.303448	0.3	5	Kashubian	Dystrofic	sphagnum mat	pressed Sphagnum mat	present	none	Sphagnum	10	none	none	flat	oligo-mesohumic	5.8	35	4	3	3	1	1	1	1	1
566	T	shredder	2.8	4.41	251.37	2	Anacaena lutescens	57	2004.08.04	Długie	1	53°48’29’’	17°37’10’’	6.2	3	0.1	0.7	0	0.2	O–M	2	0.182635	0.385965	0.47619	7	Kashubian	Dystrofic	sphagnum mat	pressed Sphagnum mat	present	none	Sphagnum	10	none	none	flat	oligo-mesohumic	5.8	35	4	3	3	1	1	1	1	1
566	E	predators	3.7	5.83	326.48	2	Hydroporus palustris	56	2004.08.04	Długie	1	53°48’29’’	17°37’10’’	6.2	3	0.1	0.7	0	0.2	O–M	2	0.0448895	0.360656	0.666667	7	Kashubian	Dystrofic	sphagnum mat	pressed Sphagnum mat	present	none	Sphagnum	10	none	none	flat	oligo-mesohumic	5.8	35	4	3	3	1	1	1	1	1
566	E	shredder	5	11.7	23.4	2	Helochares griseus	2	2004.08.04	Długie	1	53°48’29’’	17°37’10’’	6.2	3	0.1	0.7	0	0.2	O–M	2	0.308741	0.40367	0.142857	8	Kashubian	Dystrofic	sphagnum mat	pressed Sphagnum mat	present	none	Sphagnum	10	none	none	flat	oligo-mesohumic	5.8	35	4	3	3	1	1	1	1	1
566	E	predators	3.3	5.2	5.2	2	Hygrotus inaequalis	1	2004.08.04	Długie	1	53°48’29’’	17°37’10’’	6.2	3	0.1	0.7	0	0.2	O–M	2	0.103712	0.314286	0.266667	6	Kashubian	Dystrofic	sphagnum mat	pressed Sphagnum mat	present	none	Sphagnum	10	none	none	flat	oligo-mesohumic	5.8	35	4	3	3	1	1	1	1	1
566	T	predators	3.9	8.5	8.5	2	Hydroporus erythrocephalus	1	2004.08.04	Długie	1	53°48’29’’	17°37’10’’	6.2	3	0.1	0.7	0	0.2	O–M	2	0.0821414	0.283871	0	3	Kashubian	Dystrofic	sphagnum mat	pressed Sphagnum mat	present	none	Sphagnum	10	none	none	flat	oligo-mesohumic	5.8	35	4	3	3	1	1	1	1	1
566	T	predators	3	4.73	14.19	2	Hydroporus angustatus	3	2004.08.04	Długie	1	53°48’29’’	17°37’10’’	6.2	3	0.1	0.7	0	0.2	O–M	2	0.0968702	0.357724	0.392857	8	Kashubian	Dystrofic	sphagnum mat	pressed Sphagnum mat	present	none	Sphagnum	10	none	none	flat	oligo-mesohumic	5.8	35	4	3	3	1	1	1	1	1
566	T	predators	3.1	4.88	19.52	2	Hydroporus tristis	4	2004.08.04	Długie	1	53°48’29’’	17°37’10’’	6.2	3	0.1	0.7	0	0.2	O–M	2	0.119782	0.360656	0.392857	8	Kashubian	Dystrofic	sphagnum mat	pressed Sphagnum mat	present	none	Sphagnum	10	none	none	flat	oligo-mesohumic	5.8	35	4	3	3	1	1	1	1	1
566	T	predators	3.1	4.88	4.88	2	Hydroporus incognitus	1	2004.08.04	Długie	1	53°48’29’’	17°37’10’’	6.2	3	0.1	0.7	0	0.2	O–M	2	0	0	0	0	Kashubian	Dystrofic	sphagnum mat	pressed Sphagnum mat	present	none	Sphagnum	10	none	none	flat	oligo-mesohumic	5.8	35	4	3	3	1	1	1	1	1
566	E	Grazer and scraper	1.85	3.12	3.12	1	Limnebius parvulus	1	2004.08.04	Długie	1	53°48’29’’	17°37’10’’	6.2	3	0.1	0.7	0	0.2	O–M	2	0.0448895	0.360656	0.666667	7	Kashubian	Dystrofic	sphagnum mat	pressed Sphagnum mat	present	none	Sphagnum	10	none	none	flat	oligo-mesohumic	5.8	35	4	3	3	1	1	1	1	1
566	E	predators	10.5	165.1	165.1	4	Rhantus bistriatus	1	2004.08.04	Długie	1	53°48’29’’	17°37’10’’	6.2	3	0.1	0.7	0	0.2	O–M	2	0.0448895	0.360656	0.666667	7	Kashubian	Dystrofic	sphagnum mat	pressed Sphagnum mat	present	none	Sphagnum	10	none	none	flat	oligo-mesohumic	5.8	35	4	3	3	1	1	1	1	1
567	E	predators	3.6	5.67	28.35	2	Noterus crassicornis	5	2004.08.06	Małe Gacno	3	53°47’07’’	17°33’01’’	17.5	2	0.1	0.7	0	0.2	O	1	0.0237202	0.321168	0.333333	3	Kashubian	Dystrofic	diffuse macrophytes	ecotone	present	none	sand and mud	30	abundant and fine	none	flat	oligohumic	4.52	55	2	1	2	3	3	1	1	1
567	E	predators	3.3	5.2	5.2	2	Hygrotus inaequalis	1	2004.08.06	Małe Gacno	3	53°47’07’’	17°33’01’’	17.5	2	0.1	0.7	0	0.2	O	1	0.103712	0.314286	0.266667	6	Kashubian	Dystrofic	diffuse macrophytes	ecotone	present	none	sand and mud	30	abundant and fine	none	flat	oligohumic	4.52	55	2	1	2	3	3	1	1	1
567	E	shredder	4.3	10.6	10.6	1	Coelostoma orbiculare	1	2004.08.06	Małe Gacno	3	53°47’07’’	17°33’01’’	17.5	2	0.1	0.7	0	0.2	O	1	0.0843812	0.318841	0.166667	4	Kashubian	Dystrofic	diffuse macrophytes	ecotone	present	none	sand and mud	30	abundant and fine	none	flat	oligohumic	4.52	55	2	1	2	3	3	1	1	1
567	T	shredder	3.7	5.83	5.83	2	Enochrus affinis	1	2004.08.06	Małe Gacno	3	53°47’07’’	17°33’01’’	17.5	2	0.1	0.7	0	0.2	O	1	0.0646289	0.321168	0	3	Kashubian	Dystrofic	diffuse macrophytes	ecotone	present	none	sand and mud	30	abundant and fine	none	flat	oligohumic	4.52	55	2	1	2	3	3	1	1	1
567	E	shredder	5	11.7	23.4	2	Helochares griseus	2	2004.08.06	Małe Gacno	3	53°47’07’’	17°33’01’’	17.5	2	0.1	0.7	0	0.2	O	1	0.308741	0.40367	0.142857	8	Kashubian	Dystrofic	diffuse macrophytes	ecotone	present	none	sand and mud	30	abundant and fine	none	flat	oligohumic	4.52	55	2	1	2	3	3	1	1	1
567	P	predators	11	180.8	180.8	4	Ilybius fenestratus	1	2004.08.06	Małe Gacno	3	53°47’07’’	17°33’01’’	17.5	2	0.1	0.7	0	0.2	O	1	0	0.241758	1	2	Kashubian	Dystrofic	diffuse macrophytes	ecotone	present	none	sand and mud	30	abundant and fine	none	flat	oligohumic	4.52	55	2	1	2	3	3	1	1	1
567	T	predators	3.9	8.5	8.5	2	Hydroporus erythrocephalus	1	2004.08.06	Małe Gacno	3	53°47’07’’	17°33’01’’	17.5	2	0.1	0.7	0	0.2	O	1	0.0821414	0.283871	0	3	Kashubian	Dystrofic	diffuse macrophytes	ecotone	present	none	sand and mud	30	abundant and fine	none	flat	oligohumic	4.52	55	2	1	2	3	3	1	1	1
568	T	shredder	2.8	4.41	4.41	2	Anacaena lutescens	1	2004.08.04	Długie	1	53°48’29’’	17°37’10’’	6.2	3	0.1	0.7	0	0.2	O–M	2	0.182635	0.385965	0.47619	7	Kashubian	Dystrofic	sphagnum mat	pressed Sphagnum mat	present	none	Sphagnum	10	none	none	flat	oligo-mesohumic	5.8	35	4	3	3	1	1	1	1	1
570	P	predators	11	180.8	361.6	4	Ilybius fenestratus	2	2004.08.03	Małe Gacno	3	53°47’07’’	17°33’01’’	17.5	2	0.1	0.7	0	0.2	O	1	0	0.241758	1	2	Kashubian	Dystrofic	diffuse macrophytes	ecotone	present	none	sand	30	scarce and fine	none	flat	oligohumic	4.52	55	2	1	1	3	2	1	1	1
572	P	predators	11	180.8	180.8	4	Ilybius fenestratus	1	2004.08.03	Małe Gacno	3	53°47’07’’	17°33’01’’	17.5	2	0.1	0.7	0	0.2	O	1	0	0.241758	1	2	Kashubian	Dystrofic	diffuse macrophytes	ecotone	present	none	sand	20	scarce and fine	none	flat	oligohumic	4.52	55	2	1	1	2	2	1	1	1
572	E	predators	3.6	5.67	5.67	2	Noterus crassicornis	1	2004.08.03	Małe Gacno	3	53°47’07’’	17°33’01’’	17.5	2	0.1	0.7	0	0.2	O	1	0.0237202	0.321168	0.333333	3	Kashubian	Dystrofic	diffuse macrophytes	ecotone	present	none	sand	20	scarce and fine	none	flat	oligohumic	4.52	55	2	1	1	2	2	1	1	1
575	P	predators	11	180.8	180.8	4	Ilybius fenestratus	1	2004.08.06	Piecki	5	53°54’44’’	17°33’17’’	6	11	0.3	0.3	0.1	0.3	O–M	2	0	0.241758	1	2	Kashubian	Dystrofic	dense macrophytes	ecotone	present	none	sand and mud	30	abundant and fine	none	flat	oligo-mesohumic	4.5	58	3	1	2	3	3	1	1	1
578	T	shredder	2.8	4.41	4.41	2	Anacaena lutescens	1	2004.08.06	Piecki	5	53°54’44’’	17°33’17’’	6	11	0.3	0.3	0.1	0.3	O–M	2	0.182635	0.385965	0.47619	7	Kashubian	Dystrofic	dense macrophytes	ecotone	present	none	sand and mud	10	abundant and fine	none	flat	oligo-mesohumic	4.5	58	3	1	2	1	3	1	1	1
582	E	predators	3.6	5.67	5.67	2	Noterus crassicornis	1	2004.08.03	Małe Gacno	3	53°47’07’’	17°33’01’’	17.5	2	0.1	0.7	0	0.2	O	1	0.0237202	0.321168	0.333333	3	Kashubian	Dystrofic	diffuse macrophytes	ecotone	present	none	sand	10	scarce and fine	none	flat	oligohumic	4.52	55	2	1	1	1	2	1	1	1
593	P	predators	11	180.8	180.8	4	Ilybius fenestratus	1	2004.08.03	Małe Gacno	3	53°47’07’’	17°33’01’’	17.5	2	0.1	0.7	0	0.2	O	1	0	0.241758	1	2	Kashubian	Dystrofic	diffuse macrophytes	ecotone	present	none	sand	60	scarce and fine	none	flat	oligohumic	4.52	55	2	1	1	4	2	1	1	1
593	E	predators	17.3	301.2	301.2	4	Acilius sulcatus	1	2004.08.03	Małe Gacno	3	53°47’07’’	17°33’01’’	17.5	2	0.1	0.7	0	0.2	O	1	0	0.225641	1	2	Kashubian	Dystrofic	diffuse macrophytes	ecotone	present	none	sand	60	scarce and fine	none	flat	oligohumic	4.52	55	2	1	1	4	2	1	1	1
594	E	predators	3.6	5.67	5.67	2	Noterus crassicornis	1	2004.08.04	Długie	1	53°48’29’’	17°37’10’’	6.2	3	0.1	0.7	0	0.2	O–M	2	0.0237202	0.321168	0.333333	3	Kashubian	Dystrofic	sphagnum mat	pressed Sphagnum mat	present	none	Sphagnum	10	none	none	flat	oligo-mesohumic	5.8	35	4	3	3	1	1	1	1	1
594	T	shredder	3.7	5.83	5.83	2	Enochrus affinis	1	2004.08.04	Długie	1	53°48’29’’	17°37’10’’	6.2	3	0.1	0.7	0	0.2	O–M	2	0.0646289	0.321168	0	3	Kashubian	Dystrofic	sphagnum mat	pressed Sphagnum mat	present	none	Sphagnum	10	none	none	flat	oligo-mesohumic	5.8	35	4	3	3	1	1	1	1	1
596	E	shredder	5	11.7	11.7	2	Helochares griseus	1	2004.08.03	Małe Gacno	3	53°47’07’’	17°33’01’’	17.5	2	0.1	0.7	0	0.2	O	1	0.308741	0.40367	0.142857	8	Kashubian	Dystrofic	diffuse macrophytes	ecotone	present	none	sand	30	scarce and fine	none	flat	oligohumic	4.52	55	2	1	1	3	2	1	1	1
597	E	predators	3.6	5.67	11.34	2	Noterus crassicornis	2	2004.08.03	Małe Gacno	3	53°47’07’’	17°33’01’’	17.5	2	0.1	0.7	0	0.2	O	1	0.0237202	0.321168	0.333333	3	Kashubian	Dystrofic	diffuse macrophytes	ecotone	present	none	sand	30	scarce and fine	none	flat	oligohumic	4.52	55	2	1	1	3	2	1	1	1
598	P	predators	6.2	15.8	15.8	3	Gyrinus marinus	1	2004.08.04	Długie	1	53°48’29’’	17°37’10’’	6.2	3	0.1	0.7	0	0.2	O–M	2	0	0	0	0	Kashubian	Dystrofic	sphagnum mat	pressed Sphagnum mat	present	none	Sphagnum	10	none	none	flat	oligo-mesohumic	5.8	35	4	3	3	1	1	1	1	1
605	E	predators	3.6	5.67	5.67	2	Noterus crassicornis	1	2011.10.03	Białe	7	53°53’29’’	20°49’21’’	2.88	3	0.8	0.1	0.1	0	M	3	0.111396	0.383333	0.222222	9	Mazurian	Dystrofic	sphagnum mat	pressed Sphagnum mat	present	none	Sphagnum	10	none	none	flat	mesohumic	5.6	45	4	3	3	1	1	1	1	2
605	T	shredder	2.8	4.41	8.82	2	Anacaena lutescens	2	2011.10.03	Białe	7	53°53’29’’	20°49’21’’	2.88	3	0.8	0.1	0.1	0	M	3	0.0919103	0.313636	0.142857	7	Mazurian	Dystrofic	sphagnum mat	pressed Sphagnum mat	present	none	Sphagnum	10	none	none	flat	mesohumic	5.6	45	4	3	3	1	1	1	1	2
605	T	shredder	3.9	9.95	19.9	2	Enochrus coarctatus	2	2011.10.03	Białe	7	53°53’29’’	20°49’21’’	2.88	3	0.8	0.1	0.1	0	M	3	0.0858335	0.396552	0.285714	8	Mazurian	Dystrofic	sphagnum mat	pressed Sphagnum mat	present	none	Sphagnum	10	none	none	flat	mesohumic	5.6	45	4	3	3	1	1	1	1	2
605	E	shredder	5	11.7	11.7	2	Helochares griseus	1	2011.10.03	Białe	7	53°53’29’’	20°49’21’’	2.88	3	0.8	0.1	0.1	0	M	3	0.0604107	0.312217	0.266667	6	Mazurian	Dystrofic	sphagnum mat	pressed Sphagnum mat	present	none	Sphagnum	10	none	none	flat	mesohumic	5.6	45	4	3	3	1	1	1	1	2
606	E	predators	3.6	5.67	17.01	2	Noterus crassicornis	3	2011.10.03	Białe	7	53°53’29’’	20°49’21’’	2.88	3	0.8	0.1	0.1	0	M	3	0.111396	0.383333	0.222222	9	Mazurian	Dystrofic	sphagnum mat	ecotone	present	none	Sphagnum	20	none	none	steep	mesohumic	5.6	45	4	1	3	2	1	1	2	2
606	T	shredder	2.8	4.41	13.23	2	Anacaena lutescens	3	2011.10.03	Białe	7	53°53’29’’	20°49’21’’	2.88	3	0.8	0.1	0.1	0	M	3	0.0919103	0.313636	0.142857	7	Mazurian	Dystrofic	sphagnum mat	ecotone	present	none	Sphagnum	20	none	none	steep	mesohumic	5.6	45	4	1	3	2	1	1	2	2
606	E	shredder	5	11.7	11.7	2	Helochares griseus	1	2011.10.03	Białe	7	53°53’29’’	20°49’21’’	2.88	3	0.8	0.1	0.1	0	M	3	0.0604107	0.312217	0.266667	6	Mazurian	Dystrofic	sphagnum mat	ecotone	present	none	Sphagnum	20	none	none	steep	mesohumic	5.6	45	4	1	3	2	1	1	2	2
606	T	shredder	3.7	5.83	11.66	2	Enochrus affinis	2	2011.10.03	Białe	7	53°53’29’’	20°49’21’’	2.88	3	0.8	0.1	0.1	0	M	3	0	0.238754	0	1	Mazurian	Dystrofic	sphagnum mat	ecotone	present	none	Sphagnum	20	none	none	steep	mesohumic	5.6	45	4	1	3	2	1	1	2	2
606	T	predators	2.7	4.3	12.9	2	Hydroporus obscurus	3	2011.10.03	Białe	7	53°53’29’’	20°49’21’’	2.88	3	0.8	0.1	0.1	0	M	3	0.0195469	0.319444	0	3	Mazurian	Dystrofic	sphagnum mat	pond and pocket	present	none	Sphagnum	30	none	none	flat	mesohumic	5.6	45	4	2	3	3	1	1	1	2
607	E	predators	4.5	11.5	46	2	Laccophilus minutus	4	2011.10.03	Motylek	17	53°40’16’’	20°05’46’’	3.3	39	0.8	0.2	0	0	P	4	0.00375935	0.254613	0	2	Mazurian	Dystrofic	sphagnum mat	pressed Sphagnum mat	present	none	Sphagnum	10	none	none	flat	mesohumic	5.6	30	4	3	3	1	1	1	1	2
607	T	shredder	3.9	9.95	19.9	2	Enochrus coarctatus	2	2011.10.03	Motylek	17	53°40’16’’	20°05’46’’	3.3	39	0.8	0.2	0	0	P	4	0.0858335	0.396552	0.285714	8	Mazurian	Dystrofic	sphagnum mat	pressed Sphagnum mat	present	none	Sphagnum	10	none	none	flat	mesohumic	5.6	30	4	3	3	1	1	1	1	2
607	E	shredder	6	15.3	15.3	3	Enochrus ochropterus	1	2011.10.03	Motylek	17	53°40’16’’	20°05’46’’	3.3	39	0.8	0.2	0	0	P	4	0.0194697	0.330144	0.4	6	Mazurian	Dystrofic	sphagnum mat	pressed Sphagnum mat	present	none	Sphagnum	10	none	none	flat	mesohumic	5.6	30	4	3	3	1	1	1	1	2
607	T	shredder	2.8	4.41	4.41	2	Anacaena lutescens	1	2011.10.03	Motylek	17	53°40’16’’	20°05’46’’	3.3	39	0.8	0.2	0	0	P	4	0.0919103	0.313636	0.142857	7	Mazurian	Dystrofic	sphagnum mat	pressed Sphagnum mat	present	none	Sphagnum	10	none	none	flat	mesohumic	5.6	30	4	3	3	1	1	1	1	2
607	E	Grazer and scraper	1.85	3.12	3.12	1	Limnebius parvulus	1	2011.10.03	Motylek	17	53°40’16’’	20°05’46’’	3.3	39	0.8	0.2	0	0	P	4	0.0599703	0.375	0.142857	7	Mazurian	Dystrofic	sphagnum mat	pressed Sphagnum mat	present	none	Sphagnum	10	none	none	flat	mesohumic	5.6	30	4	3	3	1	1	1	1	2
608	E	predators	4.6	12.7	76.2	2	Hyphydrus ovatus	6	2011.10.03	Motylek	17	53°40’16’’	20°05’46’’	3.3	39	0.8	0.2	0	0	P	4	0.0285533	0.310811	0	3	Mazurian	Dystrofic	sphagnum mat	pond and pocket	present	none	Sphagnum	20	none	none	flat	mesohumic	5.6	30	4	2	3	2	1	1	1	2
608	E	predators	4.5	11.5	46	2	Laccophilus minutus	4	2011.10.03	Motylek	17	53°40’16’’	20°05’46’’	3.3	39	0.8	0.2	0	0	P	4	0.00375935	0.254613	0	2	Mazurian	Dystrofic	sphagnum mat	pond and pocket	present	none	Sphagnum	20	none	none	flat	mesohumic	5.6	30	4	2	3	2	1	1	1	2
608	E	predators	3.3	5.2	10.4	2	Hygrotus inaequalis	2	2011.10.03	Motylek	17	53°40’16’’	20°05’46’’	3.3	39	0.8	0.2	0	0	P	4	0.0825366	0.368984	0.2	6	Mazurian	Dystrofic	sphagnum mat	pond and pocket	present	none	Sphagnum	20	none	none	flat	mesohumic	5.6	30	4	2	3	2	1	1	1	2
608	E	predators	17.3	301.2	301.2	4	Acilius sulcatus	1	2011.10.03	Motylek	17	53°40’16’’	20°05’46’’	3.3	39	0.8	0.2	0	0	P	4	0.0289855	0.22549	0	2	Mazurian	Dystrofic	sphagnum mat	pond and pocket	present	none	Sphagnum	20	none	none	flat	mesohumic	5.6	30	4	2	3	2	1	1	1	2
608	T	predators	14.8	280.6	280.6	4	Acilius canaliculatus	1	2011.10.03	Motylek	17	53°40’16’’	20°05’46’’	3.3	39	0.8	0.2	0	0	P	4	0.0571185	0.2875	0.333333	3	Mazurian	Dystrofic	sphagnum mat	pond and pocket	present	none	Sphagnum	20	none	none	flat	mesohumic	5.6	30	4	2	3	2	1	1	1	2
609	E	predators	17.3	301.2	301.2	4	Acilius sulcatus	1	2011.10.03	Motylek	17	53°40’16’’	20°05’46’’	3.3	39	0.8	0.2	0	0	P	4	0.0289855	0.22549	0	2	Mazurian	Dystrofic	sphagnum mat	pond and pocket	present	none	Sphagnum	20	none	none	flat	mesohumic	5.6	30	4	2	3	2	1	1	1	2
609	T	predators	14.8	280.6	280.6	4	Acilius canaliculatus	1	2011.10.03	Motylek	17	53°40’16’’	20°05’46’’	3.3	39	0.8	0.2	0	0	P	4	0.0571185	0.2875	0.333333	3	Mazurian	Dystrofic	sphagnum mat	pond and pocket	present	none	Sphagnum	20	none	none	flat	mesohumic	5.6	30	4	2	3	2	1	1	1	2
609	T	shredder	3.9	9.95	9.95	2	Enochrus coarctatus	1	2011.10.03	Motylek	17	53°40’16’’	20°05’46’’	3.3	39	0.8	0.2	0	0	P	4	0.0858335	0.396552	0.285714	8	Mazurian	Dystrofic	sphagnum mat	pond and pocket	present	none	Sphagnum	20	none	none	flat	mesohumic	5.6	30	4	2	3	2	1	1	1	2
609	E	predators	3.6	5.67	5.67	2	Noterus crassicornis	1	2011.10.03	Motylek	17	53°40’16’’	20°05’46’’	3.3	39	0.8	0.2	0	0	P	4	0.111396	0.383333	0.222222	9	Mazurian	Dystrofic	sphagnum mat	pond and pocket	present	none	Sphagnum	20	none	none	flat	mesohumic	5.6	30	4	2	3	2	1	1	1	2
609	E	predators	3.3	5.2	5.2	2	Hygrotus inaequalis	1	2011.10.03	Motylek	17	53°40’16’’	20°05’46’’	3.3	39	0.8	0.2	0	0	P	4	0.0825366	0.368984	0.2	6	Mazurian	Dystrofic	sphagnum mat	pond and pocket	present	none	Sphagnum	20	none	none	flat	mesohumic	5.6	30	4	2	3	2	1	1	1	2
609	T	predators	2.7	4.3	4.3	2	Hydroporus obscurus	1	2011.10.03	Motylek	17	53°40’16’’	20°05’46’’	3.3	39	0.8	0.2	0	0	P	4	0.0195469	0.319444	0	3	Mazurian	Dystrofic	sphagnum mat	pond and pocket	present	none	Sphagnum	20	none	none	flat	mesohumic	5.6	30	4	2	3	2	1	1	1	2
610	T	predators	14.8	280.6	280.6	4	Acilius canaliculatus	1	2011.10.03	Żabionek	26	53°49’55’’	17°37’06’’	5.8	14	0.7	0.2	0.1	0	P	4	0	0.23913	1	3	Kashubian	Dystrofic	sphagnum mat	pond and pocket	present	none	Sphagnum	21	none	none	flat	polyhumic	5.6	41	4	2	3	2	1	1	1	3
610	T	shredder	3.7	5.83	5.83	2	Enochrus affinis	1	2011.10.03	Żabionek	26	53°49’55’’	17°37’06’’	5.8	14	0.7	0.2	0.1	0	P	4	0.0646289	0.321168	0	3	Kashubian	Dystrofic	sphagnum mat	pond and pocket	present	none	Sphagnum	22	none	none	flat	polyhumic	5.6	41	4	2	3	2	1	1	1	3
612	T	predators	14.8	280.6	841.8	4	Acilius canaliculatus	3	2011.10.03	Motylek	17	53°40’16’’	20°05’46’’	3.3	39	0.8	0.2	0	0	P	4	0.0571185	0.2875	0.333333	3	Mazurian	Dystrofic	sphagnum mat	pond and pocket	present	none	Sphagnum	20	none	none	flat	mesohumic	5.6	30	4	2	3	2	1	1	1	2
612	E	predators	17.3	301.2	301.2	4	Acilius sulcatus	1	2011.10.03	Motylek	17	53°40’16’’	20°05’46’’	3.3	39	0.8	0.2	0	0	P	4	0.0289855	0.22549	0	2	Mazurian	Dystrofic	sphagnum mat	pond and pocket	present	none	Sphagnum	20	none	none	flat	mesohumic	5.6	30	4	2	3	2	1	1	1	2
612	E	predators	4.5	11.5	34.5	2	Laccophilus minutus	3	2011.10.03	Motylek	17	53°40’16’’	20°05’46’’	3.3	39	0.8	0.2	0	0	P	4	0.00375935	0.254613	0	2	Mazurian	Dystrofic	sphagnum mat	pond and pocket	present	none	Sphagnum	20	none	none	flat	mesohumic	5.6	30	4	2	3	2	1	1	1	2
612	E	predators	3.3	5.2	10.4	2	Hygrotus inaequalis	2	2011.10.03	Motylek	17	53°40’16’’	20°05’46’’	3.3	39	0.8	0.2	0	0	P	4	0.0825366	0.368984	0.2	6	Mazurian	Dystrofic	sphagnum mat	pond and pocket	present	none	Sphagnum	20	none	none	flat	mesohumic	5.6	30	4	2	3	2	1	1	1	2
612	T	predators	2.4	3.78	3.78	2	Hygrotus decoratus	1	2011.10.03	Motylek	17	53°40’16’’	20°05’46’’	3.3	39	0.8	0.2	0	0	P	4	0.141735	0.425926	0.333333	12	Mazurian	Dystrofic	sphagnum mat	pond and pocket	present	none	Sphagnum	20	none	none	flat	mesohumic	5.6	30	4	2	3	2	1	1	1	2
612	E	shredder	5	11.7	11.7	2	Helochares griseus	1	2011.10.03	Motylek	17	53°40’16’’	20°05’46’’	3.3	39	0.8	0.2	0	0	P	4	0.0604107	0.312217	0.266667	6	Mazurian	Dystrofic	sphagnum mat	pond and pocket	present	none	Sphagnum	20	none	none	flat	mesohumic	5.6	30	4	2	3	2	1	1	1	2
612	T	shredder	2.8	4.41	4.41	2	Anacaena lutescens	1	2011.10.03	Motylek	17	53°40’16’’	20°05’46’’	3.3	39	0.8	0.2	0	0	P	4	0.0919103	0.313636	0.142857	7	Mazurian	Dystrofic	sphagnum mat	pond and pocket	present	none	Sphagnum	20	none	none	flat	mesohumic	5.6	30	4	2	3	2	1	1	1	2
612	T	shredder	3.7	5.83	11.66	2	Enochrus affinis	2	2011.10.03	Motylek	17	53°40’16’’	20°05’46’’	3.3	39	0.8	0.2	0	0	P	4	0	0.238754	0	1	Mazurian	Dystrofic	sphagnum mat	pond and pocket	present	none	Sphagnum	20	none	none	flat	mesohumic	5.6	30	4	2	3	2	1	1	1	2
612	A	shredder	2.8	4.45	4.45	2	Laccobius minutus	1	2011.10.03	Motylek	17	53°40’16’’	20°05’46’’	3.3	39	0.8	0.2	0	0	P	4	0.0316494	0.293617	0.166667	4	Mazurian	Dystrofic	sphagnum mat	pond and pocket	present	none	Sphagnum	20	none	none	flat	mesohumic	5.6	30	4	2	3	2	1	1	1	2
612	E	predators	11.5	210	210	4	Rhantus pulverosus	1	2011.10.03	Motylek	17	53°40’16’’	20°05’46’’	3.3	39	0.8	0.2	0	0	P	4	0.0109735	0.285124	0.333333	3	Mazurian	Dystrofic	sphagnum mat	pond and pocket	present	none	Sphagnum	20	none	none	flat	mesohumic	5.6	30	4	2	3	2	1	1	1	2
612	T	predators	3.1	4.88	4.88	2	Hydroporus tristis	1	2011.10.03	Motylek	17	53°40’16’’	20°05’46’’	3.3	39	0.8	0.2	0	0	P	4	0.14774	0.392045	0.311111	10	Mazurian	Dystrofic	sphagnum mat	pond and pocket	present	none	Sphagnum	20	none	none	flat	mesohumic	5.6	30	4	2	3	2	1	1	1	2
612	E	shredder	2.7	4.33	4.33	2	Hydrochus nitidicollis	1	2011.10.03	Motylek	17	53°40’16’’	20°05’46’’	3.3	39	0.8	0.2	0	0	P	4	0.0864271	0.352041	0.2	6	Mazurian	Dystrofic	sphagnum mat	pond and pocket	present	none	Sphagnum	20	none	none	flat	mesohumic	5.6	30	4	2	3	2	1	1	1	2
613	E	predators	3.6	5.67	5.67	2	Noterus crassicornis	1	2011.10.03	Białe	7	53°53’29’’	20°49’21’’	2.88	3	0.8	0.1	0.1	0	M	3	0.111396	0.383333	0.222222	9	Mazurian	Dystrofic	sphagnum mat	pond and pocket	present	none	Sphagnum	30	none	none	flat	mesohumic	5.6	45	4	2	3	3	1	1	1	2
613	E	predators	4.5	11.5	11.5	2	Laccophilus minutus	1	2011.10.03	Białe	7	53°53’29’’	20°49’21’’	2.88	3	0.8	0.1	0.1	0	M	3	0.00375935	0.254613	0	2	Mazurian	Dystrofic	sphagnum mat	pond and pocket	present	none	Sphagnum	30	none	none	flat	mesohumic	5.6	45	4	2	3	3	1	1	1	2
613	T	shredder	3.7	5.83	17.49	2	Enochrus affinis	3	2011.10.03	Białe	7	53°53’29’’	20°49’21’’	2.88	3	0.8	0.1	0.1	0	M	3	0	0.238754	0	1	Mazurian	Dystrofic	sphagnum mat	pond and pocket	present	none	Sphagnum	30	none	none	flat	mesohumic	5.6	45	4	2	3	3	1	1	1	2
613	E	shredder	5	11.7	11.7	2	Helochares griseus	1	2011.10.03	Białe	7	53°53’29’’	20°49’21’’	2.88	3	0.8	0.1	0.1	0	M	3	0.0604107	0.312217	0.266667	6	Mazurian	Dystrofic	sphagnum mat	pond and pocket	present	none	Sphagnum	30	none	none	flat	mesohumic	5.6	45	4	2	3	3	1	1	1	2
613	T	predators	14.8	280.6	280.6	4	Acilius canaliculatus	1	2011.10.03	Białe	7	53°53’29’’	20°49’21’’	2.88	3	0.8	0.1	0.1	0	M	3	0.0571185	0.2875	0.333333	3	Mazurian	Dystrofic	sphagnum mat	pond and pocket	present	none	Sphagnum	30	none	none	flat	mesohumic	5.6	45	4	2	3	3	1	1	1	2
613	E	predators	3.3	5.2	5.2	2	Hygrotus inaequalis	1	2011.10.03	Białe	7	53°53’29’’	20°49’21’’	2.88	3	0.8	0.1	0.1	0	M	3	0.0825366	0.368984	0.2	6	Mazurian	Dystrofic	sphagnum mat	pond and pocket	present	none	Sphagnum	30	none	none	flat	mesohumic	5.6	45	4	2	3	3	1	1	1	2
613	T	shredder	2.8	4.41	4.41	2	Anacaena lutescens	1	2011.10.03	Białe	7	53°53’29’’	20°49’21’’	2.88	3	0.8	0.1	0.1	0	M	3	0.0919103	0.313636	0.142857	7	Mazurian	Dystrofic	sphagnum mat	pond and pocket	present	none	Sphagnum	30	none	none	flat	mesohumic	5.6	45	4	2	3	3	1	1	1	2
613	T	predators	3	4.73	14.19	2	Hydroporus angustatus	3	2011.10.03	Białe	7	53°53’29’’	20°49’21’’	2.88	3	0.8	0.1	0.1	0	M	3	0	0.19382	0	1	Mazurian	Dystrofic	sphagnum mat	pond and pocket	present	none	Sphagnum	30	none	none	flat	mesohumic	5.6	45	4	2	3	3	1	1	1	2
614	T	predators	14.8	280.6	1122.4	4	Acilius canaliculatus	4	2011.10.03	Białe	7	53°53’29’’	20°49’21’’	2.88	3	0.8	0.1	0.1	0	M	3	0.0571185	0.2875	0.333333	3	Mazurian	Dystrofic	sphagnum mat	pond and pocket	present	none	Sphagnum	30	none	none	flat	mesohumic	5.6	45	4	2	3	3	1	1	1	2
614	E	predators	17.3	301.2	1506	4	Acilius sulcatus	5	2011.10.03	Białe	7	53°53’29’’	20°49’21’’	2.88	3	0.8	0.1	0.1	0	M	3	0.0289855	0.22549	0	2	Mazurian	Dystrofic	sphagnum mat	pond and pocket	present	none	Sphagnum	30	none	none	flat	mesohumic	5.6	45	4	2	3	3	1	1	1	2
614	E	predators	3.6	5.67	17.01	2	Noterus crassicornis	3	2011.10.03	Białe	7	53°53’29’’	20°49’21’’	2.88	3	0.8	0.1	0.1	0	M	3	0.111396	0.383333	0.222222	9	Mazurian	Dystrofic	sphagnum mat	pond and pocket	present	none	Sphagnum	30	none	none	flat	mesohumic	5.6	45	4	2	3	3	1	1	1	2
614	E	predators	4.5	11.5	23	2	Laccophilus minutus	2	2011.10.03	Białe	7	53°53’29’’	20°49’21’’	2.88	3	0.8	0.1	0.1	0	M	3	0.00375935	0.254613	0	2	Mazurian	Dystrofic	sphagnum mat	pond and pocket	present	none	Sphagnum	30	none	none	flat	mesohumic	5.6	45	4	2	3	3	1	1	1	2
614	T	shredder	2.8	4.41	8.82	2	Anacaena lutescens	2	2011.10.03	Białe	7	53°53’29’’	20°49’21’’	2.88	3	0.8	0.1	0.1	0	M	3	0.0919103	0.313636	0.142857	7	Mazurian	Dystrofic	sphagnum mat	pond and pocket	present	none	Sphagnum	30	none	none	flat	mesohumic	5.6	45	4	2	3	3	1	1	1	2
614	T	shredder	3.9	9.95	9.95	2	Enochrus coarctatus	1	2011.10.03	Białe	7	53°53’29’’	20°49’21’’	2.88	3	0.8	0.1	0.1	0	M	3	0.0858335	0.396552	0.285714	8	Mazurian	Dystrofic	sphagnum mat	pond and pocket	present	none	Sphagnum	30	none	none	flat	mesohumic	5.6	45	4	2	3	3	1	1	1	2
614	E	shredder	2.75	4.33	4.33	2	Hydrochus carinatus	1	2011.10.03	Białe	7	53°53’29’’	20°49’21’’	2.88	3	0.8	0.1	0.1	0	M	3	0.0499338	0.381215	0.444444	9	Mazurian	Dystrofic	sphagnum mat	pond and pocket	present	none	Sphagnum	30	none	none	flat	mesohumic	5.6	45	4	2	3	3	1	1	1	2
614	T	predators	3.9	8.5	8.5	2	Hydroporus erythrocephalus	1	2011.10.03	Białe	7	53°53’29’’	20°49’21’’	2.88	3	0.8	0.1	0.1	0	M	3	0	0.265385	0	1	Mazurian	Dystrofic	sphagnum mat	pond and pocket	present	none	Sphagnum	30	none	none	flat	mesohumic	5.6	45	4	2	3	3	1	1	1	2
615	E	predators	17.3	301.2	1807.2	4	Acilius sulcatus	6	2011.10.03	Białe	7	53°53’29’’	20°49’21’’	2.88	3	0.8	0.1	0.1	0	M	3	0.0289855	0.22549	0	2	Mazurian	Dystrofic	sphagnum mat	pond and pocket	present	none	Sphagnum	30	none	none	flat	mesohumic	5.6	45	4	2	3	3	1	1	1	2
615	T	predators	14.8	280.6	1403	4	Acilius canaliculatus	5	2011.10.03	Białe	7	53°53’29’’	20°49’21’’	2.88	3	0.8	0.1	0.1	0	M	3	0.0571185	0.2875	0.333333	3	Mazurian	Dystrofic	sphagnum mat	pond and pocket	present	none	Sphagnum	30	none	none	flat	mesohumic	5.6	45	4	2	3	3	1	1	1	2
615	E	predators	4.6	12.7	12.7	2	Hyphydrus ovatus	1	2011.10.03	Białe	7	53°53’29’’	20°49’21’’	2.88	3	0.8	0.1	0.1	0	M	3	0.0285533	0.310811	0	3	Mazurian	Dystrofic	sphagnum mat	pond and pocket	present	none	Sphagnum	30	none	none	flat	mesohumic	5.6	45	4	2	3	3	1	1	1	2
615	E	predators	3.6	5.67	11.34	2	Noterus crassicornis	2	2011.10.03	Białe	7	53°53’29’’	20°49’21’’	2.88	3	0.8	0.1	0.1	0	M	3	0.111396	0.383333	0.222222	9	Mazurian	Dystrofic	sphagnum mat	pond and pocket	present	none	Sphagnum	30	none	none	flat	mesohumic	5.6	45	4	2	3	3	1	1	1	2
615	T	shredder	2.8	4.41	13.23	2	Anacaena lutescens	3	2011.10.03	Białe	7	53°53’29’’	20°49’21’’	2.88	3	0.8	0.1	0.1	0	M	3	0.0919103	0.313636	0.142857	7	Mazurian	Dystrofic	sphagnum mat	pond and pocket	present	none	Sphagnum	30	none	none	flat	mesohumic	5.6	45	4	2	3	3	1	1	1	2
615	T	shredder	3.7	5.83	11.66	2	Enochrus affinis	2	2011.10.03	Białe	7	53°53’29’’	20°49’21’’	2.88	3	0.8	0.1	0.1	0	M	3	0	0.238754	0	1	Mazurian	Dystrofic	sphagnum mat	pond and pocket	present	none	Sphagnum	30	none	none	flat	mesohumic	5.6	45	4	2	3	3	1	1	1	2
615	E	shredder	5	11.7	11.7	2	Helochares griseus	1	2011.10.03	Białe	7	53°53’29’’	20°49’21’’	2.88	3	0.8	0.1	0.1	0	M	3	0.0604107	0.312217	0.266667	6	Mazurian	Dystrofic	sphagnum mat	pond and pocket	present	none	Sphagnum	30	none	none	flat	mesohumic	5.6	45	4	2	3	3	1	1	1	2
615	T	predators	2.7	4.3	4.3	2	Hydroporus obscurus	1	2011.10.03	Białe	7	53°53’29’’	20°49’21’’	2.88	3	0.8	0.1	0.1	0	M	3	0.0195469	0.319444	0	3	Mazurian	Dystrofic	sphagnum mat	pond and pocket	present	none	Sphagnum	30	none	none	flat	mesohumic	5.6	45	4	2	3	3	1	1	1	2
615	T	predators	3	4.73	4.73	2	Hydroporus angustatus	1	2011.10.03	Białe	7	53°53’29’’	20°49’21’’	2.88	3	0.8	0.1	0.1	0	M	3	0	0.19382	0	1	Mazurian	Dystrofic	sphagnum mat	pond and pocket	present	none	Sphagnum	30	none	none	flat	mesohumic	5.6	45	4	2	3	3	1	1	1	2
616	E	predators	17.3	301.2	301.2	4	Acilius sulcatus	1	2011.10.03	Żabionek	26	53°49’55’’	17°37’06’’	5.8	14	0.7	0.2	0.1	0	P	4	0	0.225641	1	2	Kashubian	Dystrofic	sphagnum mat	pond and pocket	present	none	Sphagnum	31	none	none	flat	polyhumic	5.6	41	4	2	3	3	1	1	1	3
616	T	predators	14.8	280.6	841.8	4	Acilius canaliculatus	3	2011.10.03	Żabionek	26	53°49’55’’	17°37’06’’	5.8	14	0.7	0.2	0.1	0	P	4	0	0.23913	1	3	Kashubian	Dystrofic	sphagnum mat	pond and pocket	present	none	Sphagnum	32	none	none	flat	polyhumic	5.6	41	4	2	3	3	1	1	1	3
616	E	predators	31	2154.8	2154.8	4	Dytiscus marginalis	1	2011.10.03	Żabionek	26	53°49’55’’	17°37’06’’	5.8	14	0.7	0.2	0.1	0	P	4	0.0519957	0.287582	0.466667	6	Kashubian	Dystrofic	sphagnum mat	pond and pocket	present	none	Sphagnum	33	none	none	flat	polyhumic	5.6	41	4	2	3	3	1	1	1	3
616	E	predators	17	269.05	269.05	4	Colymbetes fuscus	1	2011.10.03	Żabionek	26	53°49’55’’	17°37’06’’	5.8	14	0.7	0.2	0.1	0	P	4	0.0524839	0.26506	0.4	5	Kashubian	Dystrofic	sphagnum mat	pond and pocket	present	none	Sphagnum	34	none	none	flat	polyhumic	5.6	41	4	2	3	3	1	1	1	3
616	E	predators	4.5	11.5	11.5	2	Laccophilus minutus	1	2011.10.03	Żabionek	26	53°49’55’’	17°37’06’’	5.8	14	0.7	0.2	0.1	0	P	4	0.0711113	0.341085	0.6	5	Kashubian	Dystrofic	sphagnum mat	pond and pocket	present	none	Sphagnum	35	none	none	flat	polyhumic	5.6	41	4	2	3	3	1	1	1	3
616	T	predators	2.7	4.3	8.6	2	Hydroporus obscurus	2	2011.10.03	Żabionek	26	53°49’55’’	17°37’06’’	5.8	14	0.7	0.2	0.1	0	P	4	0.0711113	0.341085	0.6	5	Kashubian	Dystrofic	sphagnum mat	pond and pocket	present	none	Sphagnum	36	none	none	flat	polyhumic	5.6	41	4	2	3	3	1	1	1	3
616	E	shredder	3.95	9.95	9.95	2	Hydrochus elongatus	1	2011.10.03	Żabionek	26	53°49’55’’	17°37’06’’	5.8	14	0.7	0.2	0.1	0	P	4	0.0519957	0.287582	0.466667	6	Kashubian	Dystrofic	sphagnum mat	pond and pocket	present	none	Sphagnum	37	none	none	flat	polyhumic	5.6	41	4	2	3	3	1	1	1	3
617	E	predators	17.3	301.2	3915.6	4	Acilius sulcatus	13	2011.10.03	Motylek	17	53°40’16’’	20°05’46’’	3.3	39	0.8	0.2	0	0	P	4	0.0289855	0.22549	0	2	Mazurian	Dystrofic	sphagnum mat	pond and pocket	present	none	Sphagnum	20	none	none	flat	mesohumic	5.6	30	4	2	3	2	1	1	1	2
617	T	predators	14.8	280.6	841.8	4	Acilius canaliculatus	3	2011.10.03	Motylek	17	53°40’16’’	20°05’46’’	3.3	39	0.8	0.2	0	0	P	4	0.0571185	0.2875	0.333333	3	Mazurian	Dystrofic	sphagnum mat	pond and pocket	present	none	Sphagnum	20	none	none	flat	mesohumic	5.6	30	4	2	3	2	1	1	1	2
617	E	predators	31	2154.8	2154.8	4	Dytiscus marginalis	1	2011.10.03	Motylek	17	53°40’16’’	20°05’46’’	3.3	39	0.8	0.2	0	0	P	4	0	0.184492	0	1	Mazurian	Dystrofic	sphagnum mat	pond and pocket	present	none	Sphagnum	20	none	none	flat	mesohumic	5.6	30	4	2	3	2	1	1	1	2
617	E	predators	3.6	5.67	34.02	2	Noterus crassicornis	6	2011.10.03	Motylek	17	53°40’16’’	20°05’46’’	3.3	39	0.8	0.2	0	0	P	4	0.111396	0.383333	0.222222	9	Mazurian	Dystrofic	sphagnum mat	pond and pocket	present	none	Sphagnum	20	none	none	flat	mesohumic	5.6	30	4	2	3	2	1	1	1	2
617	E	predators	4.5	11.5	11.5	2	Laccophilus minutus	1	2011.10.03	Motylek	17	53°40’16’’	20°05’46’’	3.3	39	0.8	0.2	0	0	P	4	0.00375935	0.254613	0	2	Mazurian	Dystrofic	sphagnum mat	pond and pocket	present	none	Sphagnum	20	none	none	flat	mesohumic	5.6	30	4	2	3	2	1	1	1	2
617	P	predators	3.3	4.9	4.9	2	Porhydrus lineatus	1	2011.10.03	Motylek	17	53°40’16’’	20°05’46’’	3.3	39	0.8	0.2	0	0	P	4	0.0107806	0.264368	0	2	Mazurian	Dystrofic	sphagnum mat	pond and pocket	present	none	Sphagnum	20	none	none	flat	mesohumic	5.6	30	4	2	3	2	1	1	1	2
617	T	shredder	2.8	4.41	8.82	2	Anacaena lutescens	2	2011.10.03	Motylek	17	53°40’16’’	20°05’46’’	3.3	39	0.8	0.2	0	0	P	4	0.0919103	0.313636	0.142857	7	Mazurian	Dystrofic	sphagnum mat	pond and pocket	present	none	Sphagnum	20	none	none	flat	mesohumic	5.6	30	4	2	3	2	1	1	1	2
617	T	predators	2.7	4.3	12.9	2	Hydroporus obscurus	3	2011.10.03	Motylek	17	53°40’16’’	20°05’46’’	3.3	39	0.8	0.2	0	0	P	4	0.0195469	0.319444	0	3	Mazurian	Dystrofic	sphagnum mat	pond and pocket	present	none	Sphagnum	20	none	none	flat	mesohumic	5.6	30	4	2	3	2	1	1	1	2
617	T	predators	3	4.73	4.73	2	Hydroporus angustatus	1	2011.10.03	Motylek	17	53°40’16’’	20°05’46’’	3.3	39	0.8	0.2	0	0	P	4	0	0.19382	0	1	Mazurian	Dystrofic	sphagnum mat	pond and pocket	present	none	Sphagnum	20	none	none	flat	mesohumic	5.6	30	4	2	3	2	1	1	1	2
617	T	shredder	3.9	9.95	29.85	2	Enochrus coarctatus	3	2011.10.03	Motylek	17	53°40’16’’	20°05’46’’	3.3	39	0.8	0.2	0	0	P	4	0.0858335	0.396552	0.285714	8	Mazurian	Dystrofic	sphagnum mat	pond and pocket	present	none	Sphagnum	20	none	none	flat	mesohumic	5.6	30	4	2	3	2	1	1	1	2
618	E	predators	1.9	2.99	2.99	1	Bidessus unistriatus	1	2013.05.03	Jonkowo	13	53°48’49’’	20°19’05’’	2.95	20	0.8	0.1	0.1	0	M–P	4	0.033473	0.239583	0	3	Mazurian	Dystrofic	sphagnum mat	pressed Sphagnum mat	present	none	Sphagnum	10	none	none	flat	meso-polyhumic	6.6	76	4	3	3	1	1	1	1	3
618	A	shredder	2.1	5.3	5.3	2	Hydroglyphus pusillus	1	2013.05.03	Jonkowo	13	53°48’49’’	20°19’05’’	2.95	20	0.8	0.1	0.1	0	M–P	4	0.0159549	0.250909	0	2	Mazurian	Dystrofic	sphagnum mat	pressed Sphagnum mat	present	none	Sphagnum	10	none	none	flat	meso-polyhumic	6.6	76	4	3	3	1	1	1	1	3
618	E	predators	3.6	5.67	11.34	2	Noterus crassicornis	2	2013.05.03	Jonkowo	13	53°48’49’’	20°19’05’’	2.95	20	0.8	0.1	0.1	0	M–P	4	0.111396	0.383333	0.222222	9	Mazurian	Dystrofic	sphagnum mat	pressed Sphagnum mat	present	none	Sphagnum	10	none	none	flat	meso-polyhumic	6.6	76	4	3	3	1	1	1	1	3
618	T	shredder	2.8	4.41	13.23	2	Anacaena lutescens	3	2013.05.03	Jonkowo	13	53°48’49’’	20°19’05’’	2.95	20	0.8	0.1	0.1	0	M–P	4	0.0919103	0.313636	0.142857	7	Mazurian	Dystrofic	sphagnum mat	pressed Sphagnum mat	present	none	Sphagnum	10	none	none	flat	meso-polyhumic	6.6	76	4	3	3	1	1	1	1	3
618	T	shredder	3.7	5.83	5.83	2	Enochrus affinis	1	2013.05.03	Jonkowo	13	53°48’49’’	20°19’05’’	2.95	20	0.8	0.1	0.1	0	M–P	4	0	0.238754	0	1	Mazurian	Dystrofic	sphagnum mat	pressed Sphagnum mat	present	none	Sphagnum	10	none	none	flat	meso-polyhumic	6.6	76	4	3	3	1	1	1	1	3
618	T	predators	3.1	4.88	24.4	2	Hydroporus tristis	5	2013.05.03	Jonkowo	13	53°48’49’’	20°19’05’’	2.95	20	0.8	0.1	0.1	0	M–P	4	0.14774	0.392045	0.311111	10	Mazurian	Dystrofic	sphagnum mat	pressed Sphagnum mat	present	none	Sphagnum	10	none	none	flat	meso-polyhumic	6.6	76	4	3	3	1	1	1	1	3
618	T	predators	3	4.73	9.46	2	Hydroporus angustatus	2	2013.05.03	Jonkowo	13	53°48’49’’	20°19’05’’	2.95	20	0.8	0.1	0.1	0	M–P	4	0	0.19382	0	1	Mazurian	Dystrofic	sphagnum mat	pressed Sphagnum mat	present	none	Sphagnum	10	none	none	flat	meso-polyhumic	6.6	76	4	3	3	1	1	1	1	3
620	T	shredder	2.8	4.41	92.61	2	Anacaena lutescens	21	2013.05.03	Kociołek	14	53°54’01’’	20°49’11’’	0.56	5	0.9	0.1	0	0	M	3	0.0919103	0.313636	0.142857	7	Mazurian	Dystrofic	sphagnum mat	pressed Sphagnum mat	present	none	Sphagnum	10	none	none	steep	mesohumic	4.13	35	4	3	3	1	1	1	2	2
620	E	predators	3.7	5.83	52.47	2	Hydroporus palustris	9	2013.05.03	Kociołek	14	53°54’01’’	20°49’11’’	0.56	5	0.9	0.1	0	0	M	3	0.0289855	0.241259	0	2	Mazurian	Dystrofic	sphagnum mat	pressed Sphagnum mat	present	none	Sphagnum	10	none	none	steep	mesohumic	4.13	35	4	3	3	1	1	1	2	2
620	T	predators	3	4.73	4.73	2	Hydroporus angustatus	1	2013.05.03	Kociołek	14	53°54’01’’	20°49’11’’	0.56	5	0.9	0.1	0	0	M	3	0	0.19382	0	1	Mazurian	Dystrofic	sphagnum mat	pressed Sphagnum mat	present	none	Sphagnum	10	none	none	steep	mesohumic	4.13	35	4	3	3	1	1	1	2	2
620	T	predators	2.4	3.78	3.78	2	Hydroporus neglectus	1	2013.05.03	Kociołek	14	53°54’01’’	20°49’11’’	0.56	5	0.9	0.1	0	0	M	3	0.0747765	0.389831	0.4	10	Mazurian	Dystrofic	sphagnum mat	pressed Sphagnum mat	present	none	Sphagnum	10	none	none	steep	mesohumic	4.13	35	4	3	3	1	1	1	2	2
620	E	Grazer and scraper	1.6	2.4	2.4	1	Ochthebius minimus	1	2013.05.03	Kociołek	14	53°54’01’’	20°49’11’’	0.56	5	0.9	0.1	0	0	M	3	0	0.194915	0	1	Mazurian	Dystrofic	sphagnum mat	pressed Sphagnum mat	present	none	Sphagnum	10	none	none	steep	mesohumic	4.13	35	4	3	3	1	1	1	2	2
622	T	shredder	2.8	4.41	17.64	2	Anacaena lutescens	4	2013.05.01	Żabionek	26	53°49’55’’	17°37’06’’	5.8	14	0.7	0.2	0.1	0	P	4	0.182635	0.385965	0.47619	7	Kashubian	Dystrofic	sphagnum mat	pressed Sphagnum mat	present	none	Sphagnum	11	none	none	flat	polyhumic	5.6	41	4	3	3	1	1	1	1	3
622	E	shredder	6	15.3	15.3	3	Enochrus ochropterus	1	2013.05.01	Żabionek	26	53°49’55’’	17°37’06’’	5.8	14	0.7	0.2	0.1	0	P	4	0.101924	0.312057	0.142857	7	Kashubian	Dystrofic	sphagnum mat	pressed Sphagnum mat	present	none	Sphagnum	12	none	none	flat	polyhumic	5.6	41	4	3	3	1	1	1	1	3
622	T	shredder	3.9	9.95	39.8	2	Enochrus coarctatus	4	2013.05.01	Żabionek	26	53°49’55’’	17°37’06’’	5.8	14	0.7	0.2	0.1	0	P	4	0.00838211	0.266667	0	2	Kashubian	Dystrofic	sphagnum mat	pressed Sphagnum mat	present	none	Sphagnum	13	none	none	flat	polyhumic	5.6	41	4	3	3	1	1	1	1	3
622	T	shredder	3.7	5.83	5.83	2	Enochrus affinis	1	2013.05.01	Żabionek	26	53°49’55’’	17°37’06’’	5.8	14	0.7	0.2	0.1	0	P	4	0.0646289	0.321168	0	3	Kashubian	Dystrofic	sphagnum mat	pressed Sphagnum mat	present	none	Sphagnum	14	none	none	flat	polyhumic	5.6	41	4	3	3	1	1	1	1	3
623	P	predators	10.8	159	159	4	Ilybius fuliginosus	1	2013.05.01	Motylek	17	53°40’16’’	20°05’46’’	3.3	39	0.8	0.2	0	0	P	4	0	0.238754	0	1	Mazurian	Dystrofic	sphagnum mat	pressed Sphagnum mat	present	none	Sphagnum	10	none	none	flat	mesohumic	5.6	30	4	3	3	1	1	1	1	2
623	E	predators	3.3	5.2	5.2	2	Hygrotus inaequalis	1	2013.05.01	Motylek	17	53°40’16’’	20°05’46’’	3.3	39	0.8	0.2	0	0	P	4	0.0825366	0.368984	0.2	6	Mazurian	Dystrofic	sphagnum mat	pressed Sphagnum mat	present	none	Sphagnum	10	none	none	flat	mesohumic	5.6	30	4	3	3	1	1	1	1	2
623	T	shredder	2.8	4.41	4.41	2	Anacaena lutescens	1	2013.05.01	Motylek	17	53°40’16’’	20°05’46’’	3.3	39	0.8	0.2	0	0	P	4	0.0919103	0.313636	0.142857	7	Mazurian	Dystrofic	sphagnum mat	pressed Sphagnum mat	present	none	Sphagnum	10	none	none	flat	mesohumic	5.6	30	4	3	3	1	1	1	1	2
623	E	shredder	4.3	10.6	21.2	1	Coelostoma orbiculare	2	2013.05.01	Motylek	17	53°40’16’’	20°05’46’’	3.3	39	0.8	0.2	0	0	P	4	0.0474221	0.334951	0.142857	7	Mazurian	Dystrofic	sphagnum mat	pressed Sphagnum mat	present	none	Sphagnum	10	none	none	flat	mesohumic	5.6	30	4	3	3	1	1	1	1	2
623	E	shredder	5	11.7	46.8	2	Helochares griseus	4	2013.05.01	Motylek	17	53°40’16’’	20°05’46’’	3.3	39	0.8	0.2	0	0	P	4	0.0604107	0.312217	0.266667	6	Mazurian	Dystrofic	sphagnum mat	pressed Sphagnum mat	present	none	Sphagnum	10	none	none	flat	mesohumic	5.6	30	4	3	3	1	1	1	1	2
623	T	shredder	3.9	9.95	19.9	2	Enochrus coarctatus	2	2013.05.01	Motylek	17	53°40’16’’	20°05’46’’	3.3	39	0.8	0.2	0	0	P	4	0.0858335	0.396552	0.285714	8	Mazurian	Dystrofic	sphagnum mat	pressed Sphagnum mat	present	none	Sphagnum	10	none	none	flat	mesohumic	5.6	30	4	3	3	1	1	1	1	2
623	E	shredder	6	15.3	15.3	3	Enochrus ochropterus	1	2013.05.01	Motylek	17	53°40’16’’	20°05’46’’	3.3	39	0.8	0.2	0	0	P	4	0.0194697	0.330144	0.4	6	Mazurian	Dystrofic	sphagnum mat	pressed Sphagnum mat	present	none	Sphagnum	10	none	none	flat	mesohumic	5.6	30	4	3	3	1	1	1	1	2
624	E	predators	3.6	5.67	11.34	2	Noterus crassicornis	2	2013.05.01	Motylek	17	53°40’16’’	20°05’46’’	3.3	39	0.8	0.2	0	0	P	4	0.111396	0.383333	0.222222	9	Mazurian	Dystrofic	sphagnum mat	ecotone	present	none	Sphagnum	30	none	none	steep	mesohumic	5.6	30	4	1	3	3	1	1	2	2
624	E	shredder	5	11.7	23.4	2	Helochares griseus	2	2013.05.01	Motylek	17	53°40’16’’	20°05’46’’	3.3	39	0.8	0.2	0	0	P	4	0.0604107	0.312217	0.266667	6	Mazurian	Dystrofic	sphagnum mat	ecotone	present	none	Sphagnum	30	none	none	steep	mesohumic	5.6	30	4	1	3	3	1	1	2	2
624	E	shredder	6	15.3	30.6	3	Enochrus ochropterus	2	2013.05.01	Motylek	17	53°40’16’’	20°05’46’’	3.3	39	0.8	0.2	0	0	P	4	0.0194697	0.330144	0.4	6	Mazurian	Dystrofic	sphagnum mat	ecotone	present	none	Sphagnum	30	none	none	steep	mesohumic	5.6	30	4	1	3	3	1	1	2	2
624	T	shredder	3.9	9.95	49.75	2	Enochrus coarctatus	5	2013.05.01	Motylek	17	53°40’16’’	20°05’46’’	3.3	39	0.8	0.2	0	0	P	4	0.0858335	0.396552	0.285714	8	Mazurian	Dystrofic	sphagnum mat	ecotone	present	none	Sphagnum	30	none	none	steep	mesohumic	5.6	30	4	1	3	3	1	1	2	2
624	E	predators	11.4	201	201	4	Rhantus grapi	1	2013.05.01	Motylek	17	53°40’16’’	20°05’46’’	3.3	39	0.8	0.2	0	0	P	4	0.0160559	0.3	0.333333	3	Mazurian	Dystrofic	sphagnum mat	ecotone	present	none	Sphagnum	30	none	none	steep	mesohumic	5.6	30	4	1	3	3	1	1	2	2
624	T	shredder	3.7	5.83	17.49	2	Enochrus affinis	3	2013.05.01	Motylek	17	53°40’16’’	20°05’46’’	3.3	39	0.8	0.2	0	0	P	4	0	0.238754	0	1	Mazurian	Dystrofic	sphagnum mat	ecotone	present	none	Sphagnum	30	none	none	steep	mesohumic	5.6	30	4	1	3	3	1	1	2	2
624	E	shredder	4.3	10.6	10.6	1	Coelostoma orbiculare	1	2013.05.01	Motylek	17	53°40’16’’	20°05’46’’	3.3	39	0.8	0.2	0	0	P	4	0.0474221	0.334951	0.142857	7	Mazurian	Dystrofic	sphagnum mat	ecotone	present	none	Sphagnum	30	none	none	steep	mesohumic	5.6	30	4	1	3	3	1	1	2	2
624	T	shredder	2.8	4.41	4.41	2	Anacaena lutescens	1	2013.05.01	Motylek	17	53°40’16’’	20°05’46’’	3.3	39	0.8	0.2	0	0	P	4	0.0919103	0.313636	0.142857	7	Mazurian	Dystrofic	sphagnum mat	ecotone	present	none	Sphagnum	30	none	none	steep	mesohumic	5.6	30	4	1	3	3	1	1	2	2
625	E	predators	3.6	5.67	5.67	2	Noterus crassicornis	1	2013.05.01	Białe	7	53°53’29’’	20°49’21’’	2.88	3	0.8	0.1	0.1	0	M	3	0.111396	0.383333	0.222222	9	Mazurian	Dystrofic	sphagnum mat	pressed Sphagnum mat	present	none	Sphagnum	10	none	none	flat	mesohumic	5.5	45	4	3	3	1	1	1	1	2
625	T	predators	3.1	4.88	43.92	2	Hydroporus tristis	9	2013.05.01	Białe	7	53°53’29’’	20°49’21’’	2.88	3	0.8	0.1	0.1	0	M	3	0.14774	0.392045	0.311111	10	Mazurian	Dystrofic	sphagnum mat	pressed Sphagnum mat	present	none	Sphagnum	10	none	none	flat	mesohumic	5.5	45	4	3	3	1	1	1	1	2
626	E	predators	3.6	5.67	5.67	2	Noterus crassicornis	1	2013.05.01	Motylek	17	53°40’16’’	20°05’46’’	3.3	39	0.8	0.2	0	0	P	4	0.111396	0.383333	0.222222	9	Mazurian	Dystrofic	sphagnum mat	pressed Sphagnum mat	present	none	Sphagnum	10	none	none	flat	mesohumic	5.6	30	4	3	3	1	1	1	1	2
626	T	predators	2.7	4.3	4.3	2	Hydroporus obscurus	1	2013.05.01	Motylek	17	53°40’16’’	20°05’46’’	3.3	39	0.8	0.2	0	0	P	4	0.0195469	0.319444	0	3	Mazurian	Dystrofic	sphagnum mat	pressed Sphagnum mat	present	none	Sphagnum	10	none	none	flat	mesohumic	5.6	30	4	3	3	1	1	1	1	2
626	T	shredder	3.7	5.83	46.64	2	Enochrus affinis	8	2013.05.01	Motylek	17	53°40’16’’	20°05’46’’	3.3	39	0.8	0.2	0	0	P	4	0	0.238754	0	1	Mazurian	Dystrofic	sphagnum mat	pressed Sphagnum mat	present	none	Sphagnum	10	none	none	flat	mesohumic	5.6	30	4	3	3	1	1	1	1	2
626	E	shredder	5	11.7	11.7	2	Helochares griseus	1	2013.05.01	Motylek	17	53°40’16’’	20°05’46’’	3.3	39	0.8	0.2	0	0	P	4	0.0604107	0.312217	0.266667	6	Mazurian	Dystrofic	sphagnum mat	pressed Sphagnum mat	present	none	Sphagnum	10	none	none	flat	mesohumic	5.6	30	4	3	3	1	1	1	1	2
626	E	shredder	4.3	10.6	10.6	1	Coelostoma orbiculare	1	2013.05.01	Motylek	17	53°40’16’’	20°05’46’’	3.3	39	0.8	0.2	0	0	P	4	0.0474221	0.334951	0.142857	7	Mazurian	Dystrofic	sphagnum mat	pressed Sphagnum mat	present	none	Sphagnum	10	none	none	flat	mesohumic	5.6	30	4	3	3	1	1	1	1	2
626	T	shredder	2.8	4.41	22.05	2	Anacaena lutescens	5	2013.05.01	Motylek	17	53°40’16’’	20°05’46’’	3.3	39	0.8	0.2	0	0	P	4	0.0919103	0.313636	0.142857	7	Mazurian	Dystrofic	sphagnum mat	pressed Sphagnum mat	present	none	Sphagnum	10	none	none	flat	mesohumic	5.6	30	4	3	3	1	1	1	1	2
626	T	predators	3	4.73	4.73	2	Hydroporus angustatus	1	2013.05.01	Motylek	17	53°40’16’’	20°05’46’’	3.3	39	0.8	0.2	0	0	P	4	0	0.19382	0	1	Mazurian	Dystrofic	sphagnum mat	pressed Sphagnum mat	present	none	Sphagnum	10	none	none	flat	mesohumic	5.6	30	4	3	3	1	1	1	1	2
626	E	shredder	16.5	289.1	289.1	4	Hydrochara caraboides	1	2013.05.01	Kociołek	14	53°54’01’’	20°49’11’’	0.56	5	0.9	0.1	0	0	M	3	0.0379852	0.368984	0.190476	7	Mazurian	Dystrofic	sphagnum mat	pond and pocket	present	none	Sphagnum	20	none	none	steep	mesohumic	4.13	35	4	2	3	2	1	1	2	2
626	E	predators	3.6	5.67	5.67	2	Noterus crassicornis	1	2013.05.01	Kociołek	14	53°54’01’’	20°49’11’’	0.56	5	0.9	0.1	0	0	M	3	0.111396	0.383333	0.222222	9	Mazurian	Dystrofic	sphagnum mat	pond and pocket	present	none	Sphagnum	20	none	none	steep	mesohumic	4.13	35	4	2	3	2	1	1	2	2
626	E	shredder	4.3	10.6	10.6	1	Coelostoma orbiculare	1	2013.05.01	Kociołek	14	53°54’01’’	20°49’11’’	0.56	5	0.9	0.1	0	0	M	3	0.0474221	0.334951	0.142857	7	Mazurian	Dystrofic	sphagnum mat	pond and pocket	present	none	Sphagnum	20	none	none	steep	mesohumic	4.13	35	4	2	3	2	1	1	2	2
626	E	predators	4.5	11.5	11.5	2	Laccophilus minutus	1	2013.05.01	Kociołek	14	53°54’01’’	20°49’11’’	0.56	5	0.9	0.1	0	0	M	3	0.00375935	0.254613	0	2	Mazurian	Dystrofic	sphagnum mat	pond and pocket	present	none	Sphagnum	20	none	none	steep	mesohumic	4.13	35	4	2	3	2	1	1	2	2
626	E	shredder	5	11.7	11.7	2	Helochares griseus	1	2013.05.01	Kociołek	14	53°54’01’’	20°49’11’’	0.56	5	0.9	0.1	0	0	M	3	0.0604107	0.312217	0.266667	6	Mazurian	Dystrofic	sphagnum mat	pond and pocket	present	none	Sphagnum	20	none	none	steep	mesohumic	4.13	35	4	2	3	2	1	1	2	2
626	T	shredder	3.9	9.95	9.95	2	Enochrus coarctatus	1	2013.05.01	Kociołek	14	53°54’01’’	20°49’11’’	0.56	5	0.9	0.1	0	0	M	3	0.0858335	0.396552	0.285714	8	Mazurian	Dystrofic	sphagnum mat	pond and pocket	present	none	Sphagnum	20	none	none	steep	mesohumic	4.13	35	4	2	3	2	1	1	2	2
626	T	shredder	2.8	4.41	61.74	2	Anacaena lutescens	14	2013.05.01	Kociołek	14	53°54’01’’	20°49’11’’	0.56	5	0.9	0.1	0	0	M	3	0.0919103	0.313636	0.142857	7	Mazurian	Dystrofic	sphagnum mat	pond and pocket	present	none	Sphagnum	20	none	none	steep	mesohumic	4.13	35	4	2	3	2	1	1	2	2
626	A	shredder	2.8	4.45	8.9	2	Laccobius minutus	2	2013.05.01	Kociołek	14	53°54’01’’	20°49’11’’	0.56	5	0.9	0.1	0	0	M	3	0.0316494	0.293617	0.166667	4	Mazurian	Dystrofic	sphagnum mat	pond and pocket	present	none	Sphagnum	20	none	none	steep	mesohumic	4.13	35	4	2	3	2	1	1	2	2
626	T	shredder	3.7	5.83	5.83	2	Enochrus affinis	1	2013.05.01	Kociołek	14	53°54’01’’	20°49’11’’	0.56	5	0.9	0.1	0	0	M	3	0	0.238754	0	1	Mazurian	Dystrofic	sphagnum mat	pond and pocket	present	none	Sphagnum	20	none	none	steep	mesohumic	4.13	35	4	2	3	2	1	1	2	2
626	E	predators	5.7	14.5	14.5	3	Gyrinus substriatus	1	2013.05.01	Kociołek	14	53°54’01’’	20°49’11’’	0.56	5	0.9	0.1	0	0	M	3	0.00526127	0.285124	0.333333	3	Mazurian	Dystrofic	sphagnum mat	pond and pocket	present	none	Sphagnum	20	none	none	steep	mesohumic	4.13	35	4	2	3	2	1	1	2	2
626	T	predators	3.1	4.88	4.88	2	Hydroporus tristis	1	2013.05.01	Kociołek	14	53°54’01’’	20°49’11’’	0.56	5	0.9	0.1	0	0	M	3	0.14774	0.392045	0.311111	10	Mazurian	Dystrofic	sphagnum mat	pond and pocket	present	none	Sphagnum	20	none	none	steep	mesohumic	4.13	35	4	2	3	2	1	1	2	2
627	E	shredder	4.3	10.6	63.6	1	Coelostoma orbiculare	6	2013.05.01	Żabionek	26	53°49’55’’	17°37’06’’	5.8	14	0.7	0.2	0.1	0	P	4		0.318841	0.166667	4	Kashubian	Dystrofic	sphagnum mat	pond and pocket	present	none	Sphagnum	21	none	none	steep	polyhumic	5.6	41	4	2	3	2	1	1	2	3
627	T	shredder	3.9	9.95	59.7	2	Enochrus coarctatus	6	2013.05.01	Żabionek	26	53°49’55’’	17°37’06’’	5.8	14	0.7	0.2	0.1	0	P	4	0.360656	0.266667	0	2	Kashubian	Dystrofic	sphagnum mat	pond and pocket	present	none	Sphagnum	22	none	none	steep	polyhumic	5.6	41	4	2	3	2	1	1	2	3
627	T	shredder	2.8	4.41	22.05	2	Anacaena lutescens	5	2013.05.01	Żabionek	26	53°49’55’’	17°37’06’’	5.8	14	0.7	0.2	0.1	0	P	4	0.190476	0.385965	0.47619	7	Kashubian	Dystrofic	sphagnum mat	pond and pocket	present	none	Sphagnum	23	none	none	steep	polyhumic	5.6	41	4	2	3	2	1	1	2	3
627	E	shredder	6	15.3	15.3	3	Enochrus ochropterus	1	2013.05.01	Żabionek	26	53°49’55’’	17°37’06’’	5.8	14	0.7	0.2	0.1	0	P	4	0.321168	0.312057	0.142857	7	Kashubian	Dystrofic	sphagnum mat	pond and pocket	present	none	Sphagnum	24	none	none	steep	polyhumic	5.6	41	4	2	3	2	1	1	2	3
627	T	predators	1.85	2.9	2.9	1	Hydroporus scalesianus	1	2013.05.01	Żabionek	26	53°49’55’’	17°37’06’’	5.8	14	0.7	0.2	0.1	0	P	4		0.25731	1	2	Kashubian	Dystrofic	sphagnum mat	pond and pocket	present	none	Sphagnum	25	none	none	steep	polyhumic	5.6	41	4	2	3	2	1	1	2	3
627	T	predators	3.1	4.88	4.88	2	Hydroporus tristis	1	2013.05.01	Żabionek	26	53°49’55’’	17°37’06’’	5.8	14	0.7	0.2	0.1	0	P	4		0.360656	0.392857	8	Kashubian	Dystrofic	sphagnum mat	pond and pocket	present	none	Sphagnum	26	none	none	steep	polyhumic	5.6	41	4	2	3	2	1	1	2	3
627	T	predators	2.4	3.78	3.78	2	Hydroporus neglectus	1	2013.05.01	Żabionek	26	53°49’55’’	17°37’06’’	5.8	14	0.7	0.2	0.1	0	P	4		0.30137	0.166667	4	Kashubian	Dystrofic	sphagnum mat	pond and pocket	present	none	Sphagnum	27	none	none	steep	polyhumic	5.6	41	4	2	3	2	1	1	2	3
629	E	predators	3.6	5.67	34.02	2	Noterus crassicornis	6	2013.05.01	Żabionek	26	53°49’55’’	17°37’06’’	5.8	14	0.7	0.2	0.1	0	P	4	0.22549	0.321168	0.333333	3	Kashubian	Dystrofic	sphagnum mat	pond and pocket	present	none	Sphagnum	26	none	none	steep	polyhumic	5.6	41	4	2	3	2	1	1	2	3
629	E	shredder	5	11.7	23.4	2	Helochares griseus	2	2013.05.01	Żabionek	26	53°49’55’’	17°37’06’’	5.8	14	0.7	0.2	0.1	0	P	4		0.40367	0.142857	8	Kashubian	Dystrofic	sphagnum mat	pond and pocket	present	none	Sphagnum	27	none	none	steep	polyhumic	5.6	41	4	2	3	2	1	1	2	3
629	E	shredder	6	15.3	45.9	3	Enochrus ochropterus	3	2013.05.01	Żabionek	26	53°49’55’’	17°37’06’’	5.8	14	0.7	0.2	0.1	0	P	4		0.312057	0.142857	7	Kashubian	Dystrofic	sphagnum mat	pond and pocket	present	none	Sphagnum	28	none	none	steep	polyhumic	5.6	41	4	2	3	2	1	1	2	3
629	T	shredder	3.9	9.95	19.9	2	Enochrus coarctatus	2	2013.05.01	Żabionek	26	53°49’55’’	17°37’06’’	5.8	14	0.7	0.2	0.1	0	P	4	0.313636	0.266667	0	2	Kashubian	Dystrofic	sphagnum mat	pond and pocket	present	none	Sphagnum	29	none	none	steep	polyhumic	5.6	41	4	2	3	2	1	1	2	3
629	T	shredder	2.8	4.41	8.82	2	Anacaena lutescens	2	2013.05.01	Żabionek	26	53°49’55’’	17°37’06’’	5.8	14	0.7	0.2	0.1	0	P	4	0.315068	0.385965	0.47619	7	Kashubian	Dystrofic	sphagnum mat	pond and pocket	present	none	Sphagnum	30	none	none	steep	polyhumic	5.6	41	4	2	3	3	1	1	2	3
629	A	shredder	3.3	5.75	5.75	2	Helophorus griseus	1	2013.05.01	Żabionek	26	53°49’55’’	17°37’06’’	5.8	14	0.7	0.2	0.1	0	P	4		0.27673	0.5	4	Kashubian	Dystrofic	sphagnum mat	pond and pocket	present	none	Sphagnum	31	none	none	steep	polyhumic	5.6	41	4	2	3	3	1	1	2	3
629	A	shredder	3	4.73	4.73	2	Helophorus granularis	1	2013.05.01	Żabionek	26	53°49’55’’	17°37’06’’	5.8	14	0.7	0.2	0.1	0	P	4	0.313636	0.27673	0.5	4	Kashubian	Dystrofic	sphagnum mat	pond and pocket	present	none	Sphagnum	32	none	none	steep	polyhumic	5.6	41	4	2	3	3	1	1	2	3
629	A	shredder	2.8	4.45	8.9	2	Laccobius minutus	2	2013.05.01	Żabionek	26	53°49’55’’	17°37’06’’	5.8	14	0.7	0.2	0.1	0	P	4	0.396552	0.305556	0.333333	3	Kashubian	Dystrofic	sphagnum mat	pond and pocket	present	none	Sphagnum	33	none	none	steep	polyhumic	5.6	41	4	2	3	3	1	1	2	3
629	E	predators	17	269.05	269.05	4	Colymbetes fuscus	1	2013.05.01	Żabionek	26	53°49’55’’	17°37’06’’	5.8	14	0.7	0.2	0.1	0	P	4	0.330144	0.26506	0.4	5	Kashubian	Dystrofic	sphagnum mat	pond and pocket	present	none	Sphagnum	34	none	none	steep	polyhumic	5.6	41	4	2	3	3	1	1	2	3
630	E	shredder	4.1	10.46	10.46	1	Coelostoma orbiculare	1	2013.05.04	Jonkowo	13	53°48’49’’	20°19’05’’	2.95	20	0.8	0.1	0.1	0	M–P	4		0.334951	0.142857	7	Mazurian	Dystrofic	dense macrophytes	ecotone	present	none	sand and mud	20	abundant and fine	none	flat	meso-polyhumic	6.6	76	3	1	2	2	3	1	1	3
630	E	predators	3.6	5.67	34.02	2	Noterus crassicornis	6	2013.05.04	Jonkowo	13	53°48’49’’	20°19’05’’	2.95	20	0.8	0.1	0.1	0	M–P	4	0.111396	0.383333	0.222222	9	Mazurian	Dystrofic	dense macrophytes	ecotone	present	none	sand and mud	20	abundant and fine	none	flat	meso-polyhumic	6.6	76	3	1	2	2	3	1	1	3
630	T	shredder	2.8	4.45	13.35	2	Anacaena lutescens	3	2013.05.04	Jonkowo	13	53°48’49’’	20°19’05’’	2.95	20	0.8	0.1	0.1	0	M–P	4		0.313636	0.142857	7	Mazurian	Dystrofic	dense macrophytes	ecotone	present	none	sand and mud	20	abundant and fine	none	flat	meso-polyhumic	6.6	76	3	1	2	2	3	1	1	3
630	T	predators	2.4	3.78	7.56	2	Hydroporus neglectus	2	2013.05.04	Jonkowo	13	53°48’49’’	20°19’05’’	2.95	20	0.8	0.1	0.1	0	M–P	4	0.0747765	0.389831	0.4	10	Mazurian	Dystrofic	dense macrophytes	ecotone	present	none	sand and mud	20	abundant and fine	none	flat	meso-polyhumic	6.6	76	3	1	2	2	3	1	1	3
631	E	predators	3.6	5.67	136.08	2	Noterus crassicornis	24	2013.05.04	Jonkowo	13	53°48’49’’	20°19’05’’	2.95	20	0.8	0.1	0.1	0	M–P	4	0.111396	0.383333	0.222222	9	Mazurian	Dystrofic	dense macrophytes	ecotone	present	none	sand and mud	20	abundant and fine	none	flat	meso-polyhumic	6.6	76	3	1	2	2	3	1	1	3
631	E	predators	1.9	2.99	2.99	1	Bidessus unistriatus	1	2013.05.04	Jonkowo	13	53°48’49’’	20°19’05’’	2.95	20	0.8	0.1	0.1	0	M–P	4	0.330144	0.239583	0	3	Mazurian	Dystrofic	dense macrophytes	ecotone	present	none	sand and mud	20	abundant and fine	none	flat	meso-polyhumic	6.6	76	3	1	2	2	3	1	1	3
631	E	polyphaga	2.85	4.81	4.81	2	Haliplus ruficollis	1	2013.05.04	Jonkowo	13	53°48’49’’	20°19’05’’	2.95	20	0.8	0.1	0.1	0	M–P	4	0.282787	0.2875	0.333333	3	Mazurian	Dystrofic	dense macrophytes	ecotone	present	none	sand and mud	20	abundant and fine	none	flat	meso-polyhumic	6.6	76	3	1	2	2	3	1	1	3
631	E	predators	14.25	280.6	280.6	4	Graphoderus cinereus	1	2013.05.04	Jonkowo	13	53°48’49’’	20°19’05’’	2.95	20	0.8	0.1	0.1	0	M–P	4		0.396552	0.194444	9	Mazurian	Dystrofic	dense macrophytes	ecotone	present	none	sand and mud	20	abundant and fine	none	flat	meso-polyhumic	6.6	76	3	1	2	2	3	1	1	3
632	E	predators	4.5	11.5	11.5	2	Laccophilus minutus	1	2013.05.01	Kociołek	14	53°54’01’’	20°49’11’’	0.56	5	0.9	0.1	0	0	M	3	0.00375935	0.254613	0	2	Mazurian	Dystrofic	sphagnum mat	pressed Sphagnum mat	present	none	Sphagnum	10	none	none	steep	mesohumic	4.13	35	4	3	3	1	1	1	2	2
632	T	shredder	2.8	4.45	231.4	2	Anacaena lutescens	52	2013.05.01	Kociołek	14	53°54’01’’	20°49’11’’	0.56	5	0.9	0.1	0	0	M	3	0.22549	0.313636	0.142857	7	Mazurian	Dystrofic	sphagnum mat	pressed Sphagnum mat	present	none	Sphagnum	10	none	none	steep	mesohumic	4.13	35	4	3	3	1	1	1	2	2
632	E	shredder	5	11.7	46.8	2	Helochares griseus	4	2013.05.01	Kociołek	14	53°54’01’’	20°49’11’’	0.56	5	0.9	0.1	0	0	M	3	0.0604107	0.312217	0.266667	6	Mazurian	Dystrofic	sphagnum mat	pressed Sphagnum mat	present	none	Sphagnum	10	none	none	steep	mesohumic	4.13	35	4	3	3	1	1	1	2	2
632	E	shredder	5.1	15.3	15.3	3	Enochrus quadripunctatus	1	2013.05.01	Kociołek	14	53°54’01’’	20°49’11’’	0.56	5	0.9	0.1	0	0	M	3		0.292373	0.5	4	Mazurian	Dystrofic	sphagnum mat	pressed Sphagnum mat	present	none	Sphagnum	10	none	none	steep	mesohumic	4.13	35	4	3	3	1	1	1	2	2
632	T	shredder	3.7	5.83	40.81	2	Enochrus affinis	7	2013.05.01	Kociołek	14	53°54’01’’	20°49’11’’	0.56	5	0.9	0.1	0	0	M	3		0.238754	0	1	Mazurian	Dystrofic	sphagnum mat	pressed Sphagnum mat	present	none	Sphagnum	10	none	none	steep	mesohumic	4.13	35	4	3	3	1	1	1	2	2
632	T	shredder	3.9	9.95	19.9	2	Enochrus coarctatus	2	2013.05.01	Kociołek	14	53°54’01’’	20°49’11’’	0.56	5	0.9	0.1	0	0	M	3		0.396552	0.285714	8	Mazurian	Dystrofic	sphagnum mat	pressed Sphagnum mat	present	none	Sphagnum	10	none	none	steep	mesohumic	4.13	35	4	3	3	1	1	1	2	2
632	A	shredder	2.8	4.45	8.9	2	Laccobius minutus	2	2013.05.01	Kociołek	14	53°54’01’’	20°49’11’’	0.56	5	0.9	0.1	0	0	M	3	0.0316494	0.293617	0.166667	4	Mazurian	Dystrofic	sphagnum mat	pressed Sphagnum mat	present	none	Sphagnum	10	none	none	steep	mesohumic	4.13	35	4	3	3	1	1	1	2	2
632	T	predators	3.1	4.88	4.88	2	Hydroporus incognitus	1	2013.05.01	Kociołek	14	53°54’01’’	20°49’11’’	0.56	5	0.9	0.1	0	0	M	3	0.00454399	0.266409	0.5	4	Mazurian	Dystrofic	sphagnum mat	pressed Sphagnum mat	present	none	Sphagnum	10	none	none	steep	mesohumic	4.13	35	4	3	3	1	1	1	2	2
632	T	predators	3.1	4.88	4.88	2	Hydroporus tristis	1	2013.05.01	Kociołek	14	53°54’01’’	20°49’11’’	0.56	5	0.9	0.1	0	0	M	3	0.14774	0.392045	0.311111	10	Mazurian	Dystrofic	sphagnum mat	pressed Sphagnum mat	present	none	Sphagnum	10	none	none	steep	mesohumic	4.13	35	4	3	3	1	1	1	2	2
632	A	shredder	3.65	5.75	17.25	2	Helophorus minutus	3	2013.05.01	Kociołek	14	53°54’01’’	20°49’11’’	0.56	5	0.9	0.1	0	0	M	3	0.0476338	0.298701	0.1	5	Mazurian	Dystrofic	sphagnum mat	pressed Sphagnum mat	present	none	Sphagnum	10	none	none	steep	mesohumic	4.13	35	4	3	3	1	1	1	2	2
632	A	shredder	2.6	5.75	5.75	2	Helophorus pumilio	1	2013.05.01	Kociołek	14	53°54’01’’	20°49’11’’	0.56	5	0.9	0.1	0	0	M	3	0.0158123	0.292373	0.5	4	Mazurian	Dystrofic	sphagnum mat	pressed Sphagnum mat	present	none	Sphagnum	10	none	none	steep	mesohumic	4.13	35	4	3	3	1	1	1	2	2
633	T	predators	14.8	280.6	280.6	4	Acilius canaliculatus	1	2013.05.04	Jonkowo	13	53°48’49’’	20°19’05’’	2.95	20	0.8	0.1	0.1	0	M–P	4		0.2875	0.333333	3	Mazurian	Dystrofic	diffuse macrophytes	ecotone	present	none	sand and mud	20	abundant and fine	none	flat	meso-polyhumic	6.6	76	2	1	2	2	3	1	1	3
633	E	predators	3.6	5.67	28.35	2	Noterus crassicornis	5	2013.05.04	Jonkowo	13	53°48’49’’	20°19’05’’	2.95	20	0.8	0.1	0.1	0	M–P	4	0.111396	0.383333	0.222222	9	Mazurian	Dystrofic	diffuse macrophytes	ecotone	present	none	sand and mud	20	abundant and fine	none	flat	meso-polyhumic	6.6	76	2	1	2	2	3	1	1	3
633	T	shredder	2.8	4.45	35.6	2	Anacaena lutescens	8	2013.05.04	Jonkowo	13	53°48’49’’	20°19’05’’	2.95	20	0.8	0.1	0.1	0	M–P	4		0.313636	0.142857	7	Mazurian	Dystrofic	diffuse macrophytes	ecotone	present	none	sand and mud	20	abundant and fine	none	flat	meso-polyhumic	6.6	76	2	1	2	2	3	1	1	3
633	E	shredder	5	11.7	11.7	2	Helochares griseus	1	2013.05.04	Jonkowo	13	53°48’49’’	20°19’05’’	2.95	20	0.8	0.1	0.1	0	M–P	4	0.0604107	0.312217	0.266667	6	Mazurian	Dystrofic	diffuse macrophytes	ecotone	present	none	sand and mud	20	abundant and fine	none	flat	meso-polyhumic	6.6	76	2	1	2	2	3	1	1	3
633	E	predators	3.3	5.2	5.2	2	Hygrotus inaequalis	1	2013.05.04	Jonkowo	13	53°48’49’’	20°19’05’’	2.95	20	0.8	0.1	0.1	0	M–P	4	0.0825366	0.368984	0.2	6	Mazurian	Dystrofic	diffuse macrophytes	ecotone	present	none	sand and mud	20	abundant and fine	none	flat	meso-polyhumic	6.6	76	2	1	2	2	3	1	1	3
633	E	predators	2.3	3.62	3.62	2	Graptodytes pictus	1	2013.05.04	Jonkowo	13	53°48’49’’	20°19’05’’	2.95	20	0.8	0.1	0.1	0	M–P	4	0	0.22549	0	1	Mazurian	Dystrofic	diffuse macrophytes	ecotone	present	none	sand and mud	20	abundant and fine	none	flat	meso-polyhumic	6.6	76	2	1	2	2	3	1	1	3
633	T	shredder	3.9	9.95	9.95	2	Enochrus coarctatus	1	2013.05.04	Jonkowo	13	53°48’49’’	20°19’05’’	2.95	20	0.8	0.1	0.1	0	M–P	4	0.0858335	0.396552	0.285714	8	Mazurian	Dystrofic	diffuse macrophytes	ecotone	present	none	sand and mud	20	abundant and fine	none	flat	meso-polyhumic	6.6	76	2	1	2	2	3	1	1	3
633	T	predators	2.4	3.78	18.9	2	Hydroporus neglectus	5	2013.05.04	Jonkowo	13	53°48’49’’	20°19’05’’	2.95	20	0.8	0.1	0.1	0	M–P	4	0.0747765	0.389831	0.4	10	Mazurian	Dystrofic	diffuse macrophytes	ecotone	present	none	sand and mud	20	abundant and fine	none	flat	meso-polyhumic	6.6	76	2	1	2	2	3	1	1	3
633	T	predators	3.1	4.88	29.28	2	Hydroporus tristis	6	2013.05.04	Jonkowo	13	53°48’49’’	20°19’05’’	2.95	20	0.8	0.1	0.1	0	M–P	4	0.14774	0.392045	0.311111	10	Mazurian	Dystrofic	diffuse macrophytes	ecotone	present	none	sand and mud	20	abundant and fine	none	flat	meso-polyhumic	6.6	76	2	1	2	2	3	1	1	3
633	E	predators	10.75	180	180	4	Rhantus notatus	1	2013.05.04	Jonkowo	13	53°48’49’’	20°19’05’’	2.95	20	0.8	0.1	0.1	0	M–P	4	0.0322328	0.334951	0.4	5	Mazurian	Dystrofic	diffuse macrophytes	ecotone	present	none	sand and mud	20	abundant and fine	none	flat	meso-polyhumic	6.6	76	2	1	2	2	3	1	1	3
634	E	shredder	7.5	40.1	40.1	3	Hydrobius fuscipes	1	2013.05.01	Białe	7	53°53’29’’	20°49’21’’	2.88	3	0.8	0.1	0.1	0	M	3	0.0635131	0.394286	0.238095	7	Mazurian	Dystrofic	sphagnum mat	pressed Sphagnum mat	present	none	Sphagnum	10	none	none	flat	mesohumic	5.6	45	4	3	3	1	1	1	1	2
634	T	shredder	2.8	4.45	71.2	2	Anacaena lutescens	16	2013.05.01	Białe	7	53°53’29’’	20°49’21’’	2.88	3	0.8	0.1	0.1	0	M	3	0.0919103	0.313636	0.142857	7	Mazurian	Dystrofic	sphagnum mat	pressed Sphagnum mat	present	none	Sphagnum	10	none	none	flat	mesohumic	5.6	45	4	3	3	1	1	1	1	2
634	E	predators	3.6	5.67	5.67	2	Noterus crassicornis	1	2013.05.01	Białe	7	53°53’29’’	20°49’21’’	2.88	3	0.8	0.1	0.1	0	M	3	0.111396	0.383333	0.222222	9	Mazurian	Dystrofic	sphagnum mat	pressed Sphagnum mat	present	none	Sphagnum	10	none	none	flat	mesohumic	5.6	45	4	3	3	1	1	1	1	2
634	T	shredder	3.9	9.95	9.95	2	Enochrus coarctatus	1	2013.05.01	Białe	7	53°53’29’’	20°49’21’’	2.88	3	0.8	0.1	0.1	0	M	3	0.0858335	0.396552	0.285714	8	Mazurian	Dystrofic	sphagnum mat	pressed Sphagnum mat	present	none	Sphagnum	10	none	none	flat	mesohumic	5.6	45	4	3	3	1	1	1	1	2
634	E	shredder	6	15.3	15.3	3	Enochrus ochropterus	1	2013.05.01	Białe	7	53°53’29’’	20°49’21’’	2.88	3	0.8	0.1	0.1	0	M	3	0.0194697	0.330144	0.4	6	Mazurian	Dystrofic	sphagnum mat	pressed Sphagnum mat	present	none	Sphagnum	10	none	none	flat	mesohumic	5.6	45	4	3	3	1	1	1	1	2
634	T	predators	2.7	4.3	34.4	2	Hydroporus obscurus	8	2013.05.01	Białe	7	53°53’29’’	20°49’21’’	2.88	3	0.8	0.1	0.1	0	M	3	0.0195469	0.319444	0	3	Mazurian	Dystrofic	sphagnum mat	pressed Sphagnum mat	present	none	Sphagnum	10	none	none	flat	mesohumic	5.6	45	4	3	3	1	1	1	1	2
634	T	predators	2.4	3.78	18.9	2	Hydroporus neglectus	5	2013.05.01	Białe	7	53°53’29’’	20°49’21’’	2.88	3	0.8	0.1	0.1	0	M	3	0.0747765	0.389831	0.4	10	Mazurian	Dystrofic	sphagnum mat	pressed Sphagnum mat	present	none	Sphagnum	10	none	none	flat	mesohumic	5.6	45	4	3	3	1	1	1	1	2
634	T	predators	3.1	4.88	14.64	2	Hydroporus tristis	3	2013.05.01	Białe	7	53°53’29’’	20°49’21’’	2.88	3	0.8	0.1	0.1	0	M	3	0.14774	0.392045	0.311111	10	Mazurian	Dystrofic	sphagnum mat	pressed Sphagnum mat	present	none	Sphagnum	10	none	none	flat	mesohumic	5.6	45	4	3	3	1	1	1	1	2
634	T	predators	4	7.5	15	2	Hydroporus memnonius	2	2013.05.01	Białe	7	53°53’29’’	20°49’21’’	2.88	3	0.8	0.1	0.1	0	M	3	0.039163	0.317972	0.166667	4	Mazurian	Dystrofic	sphagnum mat	pressed Sphagnum mat	present	none	Sphagnum	10	none	none	flat	mesohumic	5.6	45	4	3	3	1	1	1	1	2
635	T	shredder	2.8	4.45	22.25	2	Anacaena lutescens	5	2013.05.01	Żabionek	26	53°49’55’’	17°37’06’’	5.8	14	0.7	0.2	0.1	0	P	4	0.182635	0.385965	0.47619	7	Kashubian	Dystrofic	sphagnum mat	pressed Sphagnum mat	present	none	Sphagnum	11	none	none	flat	polyhumic	5.6	41	4	3	3	1	1	1	1	3
635	T	shredder	3.9	9.95	9.95	2	Enochrus coarctatus	1	2013.05.01	Żabionek	26	53°49’55’’	17°37’06’’	5.8	14	0.7	0.2	0.1	0	P	4	0.00838211	0.266667	0	2	Kashubian	Dystrofic	sphagnum mat	pressed Sphagnum mat	present	none	Sphagnum	12	none	none	flat	polyhumic	5.6	41	4	3	3	1	1	1	1	3
635	T	shredder	3.7	5.83	5.83	2	Enochrus affinis	1	2013.05.01	Żabionek	26	53°49’55’’	17°37’06’’	5.8	14	0.7	0.2	0.1	0	P	4	0.0646289	0.321168	0	3	Kashubian	Dystrofic	sphagnum mat	pressed Sphagnum mat	present	none	Sphagnum	13	none	none	flat	polyhumic	5.6	41	4	3	3	1	1	1	1	3
635	T	predators	3	4.73	4.73	2	Hydroporus angustatus	1	2013.05.01	Żabionek	26	53°49’55’’	17°37’06’’	5.8	14	0.7	0.2	0.1	0	P	4	0.0968702	0.357724	0.392857	8	Kashubian	Dystrofic	sphagnum mat	pressed Sphagnum mat	present	none	Sphagnum	14	none	none	flat	polyhumic	5.6	41	4	3	3	1	1	1	1	3
636	E	shredder	7.5	40.1	40.1	3	Hydrobius fuscipes	1	2013.05.01	Białe	7	53°53’29’’	20°49’21’’	2.88	3	0.8	0.1	0.1	0	M	3	0.0635131	0.394286	0.238095	7	Mazurian	Dystrofic	sphagnum mat	pressed Sphagnum mat	present	none	Sphagnum	10	none	none	flat	mesohumic	5.6	45	4	3	3	1	1	1	1	2
636	E	predators	3.6	5.67	5.67	2	Noterus crassicornis	1	2013.05.01	Białe	7	53°53’29’’	20°49’21’’	2.88	3	0.8	0.1	0.1	0	M	3	0.111396	0.383333	0.222222	9	Mazurian	Dystrofic	sphagnum mat	pressed Sphagnum mat	present	none	Sphagnum	10	none	none	flat	mesohumic	5.6	45	4	3	3	1	1	1	1	2
636	T	shredder	2.8	4.45	111.25	2	Anacaena lutescens	25	2013.05.01	Białe	7	53°53’29’’	20°49’21’’	2.88	3	0.8	0.1	0.1	0	M	3	0.0919103	0.313636	0.142857	7	Mazurian	Dystrofic	sphagnum mat	pressed Sphagnum mat	present	none	Sphagnum	10	none	none	flat	mesohumic	5.6	45	4	3	3	1	1	1	1	2
636	T	shredder	3.9	9.95	29.85	2	Enochrus coarctatus	3	2013.05.01	Białe	7	53°53’29’’	20°49’21’’	2.88	3	0.8	0.1	0.1	0	M	3	0.0858335	0.396552	0.285714	8	Mazurian	Dystrofic	sphagnum mat	pressed Sphagnum mat	present	none	Sphagnum	10	none	none	flat	mesohumic	5.6	45	4	3	3	1	1	1	1	2
636	E	predators	3.7	5.83	5.83	2	Hydroporus palustris	1	2013.05.01	Białe	7	53°53’29’’	20°49’21’’	2.88	3	0.8	0.1	0.1	0	M	3	0.0289855	0.241259	0	2	Mazurian	Dystrofic	sphagnum mat	pressed Sphagnum mat	present	none	Sphagnum	10	none	none	flat	mesohumic	5.6	45	4	3	3	1	1	1	1	2
636	T	predators	2.4	3.78	3.78	2	Hydroporus neglectus	1	2013.05.01	Białe	7	53°53’29’’	20°49’21’’	2.88	3	0.8	0.1	0.1	0	M	3	0.0747765	0.389831	0.4	10	Mazurian	Dystrofic	sphagnum mat	pressed Sphagnum mat	present	none	Sphagnum	10	none	none	flat	mesohumic	5.6	45	4	3	3	1	1	1	1	2
636	T	predators	2.7	4.3	4.3	2	Hydroporus obscurus	1	2013.05.01	Białe	7	53°53’29’’	20°49’21’’	2.88	3	0.8	0.1	0.1	0	M	3	0.0195469	0.319444	0	3	Mazurian	Dystrofic	sphagnum mat	pressed Sphagnum mat	present	none	Sphagnum	10	none	none	flat	mesohumic	5.6	45	4	3	3	1	1	1	1	2
636	T	predators	4	7.5	7.5	2	Hydroporus memnonius	1	2013.05.01	Białe	7	53°53’29’’	20°49’21’’	2.88	3	0.8	0.1	0.1	0	M	3	0.039163	0.317972	0.166667	4	Mazurian	Dystrofic	sphagnum mat	pressed Sphagnum mat	present	none	Sphagnum	10	none	none	flat	mesohumic	5.6	45	4	3	3	1	1	1	1	2
636	T	predators	3.1	4.88	102.48	2	Hydroporus tristis	21	2013.05.01	Białe	7	53°53’29’’	20°49’21’’	2.88	3	0.8	0.1	0.1	0	M	3	0.14774	0.392045	0.311111	10	Mazurian	Dystrofic	sphagnum mat	pressed Sphagnum mat	present	none	Sphagnum	10	none	none	flat	mesohumic	5.6	45	4	3	3	1	1	1	1	2
637	E	predators	17.3	301.2	301.2	4	Acilius sulcatus	1	2013.05.01	Białe	7	53°53’29’’	20°49’21’’	2.88	3	0.8	0.1	0.1	0	M	3	0.0289855	0.22549	0	2	Mazurian	Dystrofic	sphagnum mat	pond and pocket	present	none	Sphagnum	20	none	none	flat	mesohumic	5.6	45	4	2	3	2	1	1	1	2
637	E	predators	3.6	5.67	209.79	2	Noterus crassicornis	37	2013.05.01	Białe	7	53°53’29’’	20°49’21’’	2.88	3	0.8	0.1	0.1	0	M	3	0.111396	0.383333	0.222222	9	Mazurian	Dystrofic	sphagnum mat	pond and pocket	present	none	Sphagnum	20	none	none	flat	mesohumic	5.6	45	4	2	3	2	1	1	1	2
637	E	predators	4.5	11.5	34.5	2	Laccophilus minutus	3	2013.05.01	Białe	7	53°53’29’’	20°49’21’’	2.88	3	0.8	0.1	0.1	0	M	3	0.00375935	0.254613	0	2	Mazurian	Dystrofic	sphagnum mat	pond and pocket	present	none	Sphagnum	20	none	none	flat	mesohumic	5.6	45	4	2	3	2	1	1	1	2
637	E	shredder	4.1	10.46	83.68	1	Coelostoma orbiculare	8	2013.05.01	Białe	7	53°53’29’’	20°49’21’’	2.88	3	0.8	0.1	0.1	0	M	3	0.0474221	0.334951	0.142857	7	Mazurian	Dystrofic	sphagnum mat	pond and pocket	present	none	Sphagnum	20	none	none	flat	mesohumic	5.6	45	4	2	3	2	1	1	1	2
637	E	shredder	5	11.7	46.8	2	Helochares griseus	4	2013.05.01	Białe	7	53°53’29’’	20°49’21’’	2.88	3	0.8	0.1	0.1	0	M	3	0.0604107	0.312217	0.266667	6	Mazurian	Dystrofic	sphagnum mat	pond and pocket	present	none	Sphagnum	20	none	none	flat	mesohumic	5.6	45	4	2	3	2	1	1	1	2
637	E	shredder	6	15.3	91.8	3	Enochrus ochropterus	6	2013.05.01	Białe	7	53°53’29’’	20°49’21’’	2.88	3	0.8	0.1	0.1	0	M	3	0.0194697	0.330144	0.4	6	Mazurian	Dystrofic	sphagnum mat	pond and pocket	present	none	Sphagnum	20	none	none	flat	mesohumic	5.6	45	4	2	3	2	1	1	1	2
637	T	shredder	3.7	5.83	11.66	2	Enochrus affinis	2	2013.05.01	Białe	7	53°53’29’’	20°49’21’’	2.88	3	0.8	0.1	0.1	0	M	3	0	0.238754	0	1	Mazurian	Dystrofic	sphagnum mat	pond and pocket	present	none	Sphagnum	20	none	none	flat	mesohumic	5.6	45	4	2	3	2	1	1	1	2
637	T	shredder	2.8	4.45	17.8	2	Anacaena lutescens	4	2013.05.01	Białe	7	53°53’29’’	20°49’21’’	2.88	3	0.8	0.1	0.1	0	M	3	0.0919103	0.313636	0.142857	7	Mazurian	Dystrofic	sphagnum mat	pond and pocket	present	none	Sphagnum	20	none	none	flat	mesohumic	5.6	45	4	2	3	2	1	1	1	2
637	E	predators	5.1	13	13	3	Coelambus impressopunctatus	1	2013.05.01	Białe	7	53°53’29’’	20°49’21’’	2.88	3	0.8	0.1	0.1	0	M	3	0.0445746	0.315068	0.2	5	Mazurian	Dystrofic	sphagnum mat	pond and pocket	present	none	Sphagnum	20	none	none	flat	mesohumic	5.6	45	4	2	3	2	1	1	1	2
637	T	predators	3.1	4.88	4.88	2	Hydroporus tristis	1	2013.05.01	Białe	7	53°53’29’’	20°49’21’’	2.88	3	0.8	0.1	0.1	0	M	3	0.14774	0.392045	0.311111	10	Mazurian	Dystrofic	sphagnum mat	pond and pocket	present	none	Sphagnum	20	none	none	flat	mesohumic	5.6	45	4	2	3	2	1	1	1	2
637	T	predators	2.7	4.3	4.3	2	Hydroporus obscurus	1	2013.05.01	Białe	7	53°53’29’’	20°49’21’’	2.88	3	0.8	0.1	0.1	0	M	3	0.0195469	0.319444	0	3	Mazurian	Dystrofic	sphagnum mat	pond and pocket	present	none	Sphagnum	20	none	none	flat	mesohumic	5.6	45	4	2	3	2	1	1	1	2
638	E	predators	14.25	280.6	280.6	4	Graphoderus cinereus	1	2013.05.01	Białe	7	53°53’29’’	20°49’21’’	2.88	3	0.8	0.1	0.1	0	M	3	0.071734	0.396552	0.194444	9	Mazurian	Dystrofic	sphagnum mat	pond and pocket	present	none	Sphagnum	20	none	none	flat	mesohumic	5.6	45	4	2	3	2	1	1	1	2
638	E	predators	3.6	5.67	170.1	2	Noterus crassicornis	30	2013.05.01	Białe	7	53°53’29’’	20°49’21’’	2.88	3	0.8	0.1	0.1	0	M	3	0.111396	0.383333	0.222222	9	Mazurian	Dystrofic	sphagnum mat	pond and pocket	present	none	Sphagnum	20	none	none	flat	mesohumic	5.6	45	4	2	3	2	1	1	1	2
638	E	predators	4.6	12.7	12.7	2	Hyphydrus ovatus	1	2013.05.01	Białe	7	53°53’29’’	20°49’21’’	2.88	3	0.8	0.1	0.1	0	M	3	0.0285533	0.310811	0	3	Mazurian	Dystrofic	sphagnum mat	pond and pocket	present	none	Sphagnum	20	none	none	flat	mesohumic	5.6	45	4	2	3	2	1	1	1	2
638	E	predators	4.5	11.5	11.5	2	Laccophilus minutus	1	2013.05.01	Białe	7	53°53’29’’	20°49’21’’	2.88	3	0.8	0.1	0.1	0	M	3	0.00375935	0.254613	0	2	Mazurian	Dystrofic	sphagnum mat	pond and pocket	present	none	Sphagnum	20	none	none	flat	mesohumic	5.6	45	4	2	3	2	1	1	1	2
638	E	shredder	6	15.3	61.2	3	Enochrus ochropterus	4	2013.05.01	Białe	7	53°53’29’’	20°49’21’’	2.88	3	0.8	0.1	0.1	0	M	3	0.0194697	0.330144	0.4	6	Mazurian	Dystrofic	sphagnum mat	pond and pocket	present	none	Sphagnum	20	none	none	flat	mesohumic	5.6	45	4	2	3	2	1	1	1	2
638	T	shredder	3.9	9.95	49.75	2	Enochrus coarctatus	5	2013.05.01	Białe	7	53°53’29’’	20°49’21’’	2.88	3	0.8	0.1	0.1	0	M	3	0.0858335	0.396552	0.285714	8	Mazurian	Dystrofic	sphagnum mat	pond and pocket	present	none	Sphagnum	20	none	none	flat	mesohumic	5.6	45	4	2	3	2	1	1	1	2
638	T	shredder	2.8	4.45	26.7	2	Anacaena lutescens	6	2013.05.01	Białe	7	53°53’29’’	20°49’21’’	2.88	3	0.8	0.1	0.1	0	M	3	0.0919103	0.313636	0.142857	7	Mazurian	Dystrofic	sphagnum mat	pond and pocket	present	none	Sphagnum	20	none	none	flat	mesohumic	5.6	45	4	2	3	2	1	1	1	2
638	A	shredder	2.8	4.45	4.45	2	Laccobius minutus	1	2013.05.01	Białe	7	53°53’29’’	20°49’21’’	2.88	3	0.8	0.1	0.1	0	M	3	0.0316494	0.293617	0.166667	4	Mazurian	Dystrofic	sphagnum mat	pond and pocket	present	none	Sphagnum	20	none	none	flat	mesohumic	5.6	45	4	2	3	2	1	1	1	2
638	A	shredder	2.1	5.3	5.3	2	Hydroglyphus pusillus	1	2013.05.01	Białe	7	53°53’29’’	20°49’21’’	2.88	3	0.8	0.1	0.1	0	M	3	0.0159549	0.250909	0	2	Mazurian	Dystrofic	sphagnum mat	pond and pocket	present	none	Sphagnum	20	none	none	flat	mesohumic	5.6	45	4	2	3	2	1	1	1	2
639	E	predators	11.4	201	201	4	Rhantus grapi	1	2013.05.01	Białe	7	53°53’29’’	20°49’21’’	2.88	3	0.8	0.1	0.1	0	M	3	0.0160559	0.3	0.333333	3	Mazurian	Dystrofic	sphagnum mat	pressed Sphagnum mat	present	none	Sphagnum	10	none	none	flat	mesohumic	5.6	45	4	3	3	1	1	1	1	2
639	T	shredder	2.8	4.45	280.35	2	Anacaena lutescens	63	2013.05.01	Białe	7	53°53’29’’	20°49’21’’	2.88	3	0.8	0.1	0.1	0	M	3	0.0919103	0.313636	0.142857	7	Mazurian	Dystrofic	sphagnum mat	pressed Sphagnum mat	present	none	Sphagnum	10	none	none	flat	mesohumic	5.6	45	4	3	3	1	1	1	1	2
639	T	predators	3.1	4.88	24.4	2	Hydroporus incognitus	5	2013.05.01	Białe	7	53°53’29’’	20°49’21’’	2.88	3	0.8	0.1	0.1	0	M	3	0.00454399	0.266409	0.5	4	Mazurian	Dystrofic	sphagnum mat	pressed Sphagnum mat	present	none	Sphagnum	10	none	none	flat	mesohumic	5.6	45	4	3	3	1	1	1	1	2
639	T	predators	1.85	2.9	2.9	1	Hydroporus scalesianus	1	2013.05.01	Białe	7	53°53’29’’	20°49’21’’	2.88	3	0.8	0.1	0.1	0	M	3	0.0317627	0.289916	0.333333	4	Mazurian	Dystrofic	sphagnum mat	pressed Sphagnum mat	present	none	Sphagnum	10	none	none	flat	mesohumic	5.6	45	4	3	3	1	1	1	1	2
639	T	predators	2.7	4.3	12.9	2	Hydroporus obscurus	3	2013.05.01	Białe	7	53°53’29’’	20°49’21’’	2.88	3	0.8	0.1	0.1	0	M	3	0.0195469	0.319444	0	3	Mazurian	Dystrofic	sphagnum mat	pressed Sphagnum mat	present	none	Sphagnum	10	none	none	flat	mesohumic	5.6	45	4	3	3	1	1	1	1	2
639	T	predators	2.9	4.4	4.4	2	Hydroporus notatus	1	2013.05.01	Białe	7	53°53’29’’	20°49’21’’	2.88	3	0.8	0.1	0.1	0	M	3	0.00864804	0.30131	0.5	5	Mazurian	Dystrofic	sphagnum mat	pressed Sphagnum mat	present	none	Sphagnum	10	none	none	flat	mesohumic	5.6	45	4	3	3	1	1	1	1	2
639	T	predators	3.1	4.88	97.6	2	Hydroporus tristis	20	2013.05.01	Białe	7	53°53’29’’	20°49’21’’	2.88	3	0.8	0.1	0.1	0	M	3	0.14774	0.392045	0.311111	10	Mazurian	Dystrofic	sphagnum mat	pressed Sphagnum mat	present	none	Sphagnum	10	none	none	flat	mesohumic	5.6	45	4	3	3	1	1	1	1	2
640	E	predators	14.2	274.6	274.6	4	Hydaticus seminiger	1	2013.05.01	Motylek	17	53°40’16’’	20°05’46’’	3.3	39	0.8	0.2	0	0	P	4	0.0359243	0.359375	0.607143	8	Mazurian	Dystrofic	sphagnum mat	pond and pocket	present	none	Sphagnum	20	none	none	flat	mesohumic	5.6	30	4	2	3	2	1	1	1	2
640	E	predators	3.6	5.67	11.34	2	Noterus crassicornis	2	2013.05.01	Motylek	17	53°40’16’’	20°05’46’’	3.3	39	0.8	0.2	0	0	P	4	0.111396	0.383333	0.222222	9	Mazurian	Dystrofic	sphagnum mat	pond and pocket	present	none	Sphagnum	20	none	none	flat	mesohumic	5.6	30	4	2	3	2	1	1	1	2
640	E	shredder	6	15.3	15.3	3	Enochrus ochropterus	1	2013.05.01	Motylek	17	53°40’16’’	20°05’46’’	3.3	39	0.8	0.2	0	0	P	4	0.0194697	0.330144	0.4	6	Mazurian	Dystrofic	sphagnum mat	pond and pocket	present	none	Sphagnum	20	none	none	flat	mesohumic	5.6	30	4	2	3	2	1	1	1	2
640	T	shredder	3.7	5.83	23.32	2	Enochrus affinis	4	2013.05.01	Motylek	17	53°40’16’’	20°05’46’’	3.3	39	0.8	0.2	0	0	P	4	0	0.238754	0	1	Mazurian	Dystrofic	sphagnum mat	pond and pocket	present	none	Sphagnum	20	none	none	flat	mesohumic	5.6	30	4	2	3	2	1	1	1	2
640	E	shredder	4.1	10.46	10.46	1	Coelostoma orbiculare	1	2013.05.01	Motylek	17	53°40’16’’	20°05’46’’	3.3	39	0.8	0.2	0	0	P	4	0.0474221	0.334951	0.142857	7	Mazurian	Dystrofic	sphagnum mat	pond and pocket	present	none	Sphagnum	20	none	none	flat	mesohumic	5.6	30	4	2	3	2	1	1	1	2
640	T	shredder	2.8	4.45	17.8	2	Anacaena lutescens	4	2013.05.01	Motylek	17	53°40’16’’	20°05’46’’	3.3	39	0.8	0.2	0	0	P	4	0.0919103	0.313636	0.142857	7	Mazurian	Dystrofic	sphagnum mat	pond and pocket	present	none	Sphagnum	20	none	none	flat	mesohumic	5.6	30	4	2	3	2	1	1	1	2
640	T	shredder	3.9	9.95	29.85	2	Enochrus coarctatus	3	2013.05.01	Motylek	17	53°40’16’’	20°05’46’’	3.3	39	0.8	0.2	0	0	P	4	0.0858335	0.396552	0.285714	8	Mazurian	Dystrofic	sphagnum mat	pond and pocket	present	none	Sphagnum	20	none	none	flat	mesohumic	5.6	30	4	2	3	2	1	1	1	2
640	T	predators	3.1	4.88	43.92	2	Hydroporus tristis	9	2013.05.01	Motylek	17	53°40’16’’	20°05’46’’	3.3	39	0.8	0.2	0	0	P	4	0.14774	0.392045	0.311111	10	Mazurian	Dystrofic	sphagnum mat	pond and pocket	present	none	Sphagnum	20	none	none	flat	mesohumic	5.6	30	4	2	3	2	1	1	1	2
643	E	predators	14.25	280.6	280.6	4	Graphoderus cinereus	1	2013.05.01	Jonkowo	13	53°48’49’’	20°19’05’’	2.95	20	0.8	0.1	0.1	0	M–P	4	0.071734	0.396552	0.194444	9	Mazurian	Dystrofic	dense macrophytes	ecotone	present	none	sand and mud	20	abundant and fine	none	flat	meso-polyhumic	6.6	76	3	1	2	2	3	1	1	3
643	T	predators	11	180.8	361.6	4	Ilybius obscurus	2	2013.05.01	Jonkowo	13	53°48’49’’	20°19’05’’	2.95	20	0.8	0.1	0.1	0	M–P	4	0.00787766	0.32243	0.333333	3	Mazurian	Dystrofic	dense macrophytes	ecotone	present	none	sand and mud	20	abundant and fine	none	flat	meso-polyhumic	6.6	76	3	1	2	2	3	1	1	3
643	E	predators	3.6	5.67	311.85	2	Noterus crassicornis	55	2013.05.01	Jonkowo	13	53°48’49’’	20°19’05’’	2.95	20	0.8	0.1	0.1	0	M–P	4	0.111396	0.383333	0.222222	9	Mazurian	Dystrofic	dense macrophytes	ecotone	present	none	sand and mud	20	abundant and fine	none	flat	meso-polyhumic	6.6	76	3	1	2	2	3	1	1	3
643	T	shredder	2.8	4.45	17.8	2	Anacaena lutescens	4	2013.05.01	Jonkowo	13	53°48’49’’	20°19’05’’	2.95	20	0.8	0.1	0.1	0	M–P	4	0.0919103	0.313636	0.142857	7	Mazurian	Dystrofic	dense macrophytes	ecotone	present	none	sand and mud	20	abundant and fine	none	flat	meso-polyhumic	6.6	76	3	1	2	2	3	1	1	3
643	E	shredder	4.1	10.46	10.46	1	Coelostoma orbiculare	1	2013.05.01	Jonkowo	13	53°48’49’’	20°19’05’’	2.95	20	0.8	0.1	0.1	0	M–P	4	0.0474221	0.334951	0.142857	7	Mazurian	Dystrofic	dense macrophytes	ecotone	present	none	sand and mud	20	abundant and fine	none	flat	meso-polyhumic	6.6	76	3	1	2	2	3	1	1	3
643	E	predators	5.1	13	13	3	Coelambus impressopunctatus	1	2013.05.01	Jonkowo	13	53°48’49’’	20°19’05’’	2.95	20	0.8	0.1	0.1	0	M–P	4	0.0445746	0.315068	0.2	5	Mazurian	Dystrofic	dense macrophytes	ecotone	present	none	sand and mud	20	abundant and fine	none	flat	meso-polyhumic	6.6	76	3	1	2	2	3	1	1	3
643	E	predators	3.3	5.2	5.2	2	Hygrotus inaequalis	1	2013.05.01	Jonkowo	13	53°48’49’’	20°19’05’’	2.95	20	0.8	0.1	0.1	0	M–P	4	0.0825366	0.368984	0.2	6	Mazurian	Dystrofic	dense macrophytes	ecotone	present	none	sand and mud	20	abundant and fine	none	flat	meso-polyhumic	6.6	76	3	1	2	2	3	1	1	3
643	E	shredder	6	15.3	30.6	3	Enochrus ochropterus	2	2013.05.01	Jonkowo	13	53°48’49’’	20°19’05’’	2.95	20	0.8	0.1	0.1	0	M–P	4	0.0194697	0.330144	0.4	6	Mazurian	Dystrofic	dense macrophytes	ecotone	present	none	sand and mud	20	abundant and fine	none	flat	meso-polyhumic	6.6	76	3	1	2	2	3	1	1	3
643	T	shredder	3.9	9.95	49.75	2	Enochrus coarctatus	5	2013.05.01	Jonkowo	13	53°48’49’’	20°19’05’’	2.95	20	0.8	0.1	0.1	0	M–P	4	0.0858335	0.396552	0.285714	8	Mazurian	Dystrofic	dense macrophytes	ecotone	present	none	sand and mud	20	abundant and fine	none	flat	meso-polyhumic	6.6	76	3	1	2	2	3	1	1	3
643	T	predators	2.4	3.78	3.78	2	Hydroporus neglectus	1	2013.05.01	Jonkowo	13	53°48’49’’	20°19’05’’	2.95	20	0.8	0.1	0.1	0	M–P	4	0.0747765	0.389831	0.4	10	Mazurian	Dystrofic	dense macrophytes	ecotone	present	none	sand and mud	20	abundant and fine	none	flat	meso-polyhumic	6.6	76	3	1	2	2	3	1	1	3
644	E	predators	3.6	5.67	266.49	2	Noterus crassicornis	47	2013.05.01	Białe	7	53°53’29’’	20°49’21’’	2.88	3	0.8	0.1	0.1	0	M	3	0.111396	0.383333	0.222222	9	Mazurian	Dystrofic	sphagnum mat	pressed Sphagnum mat	present	none	Sphagnum	10	none	none	flat	mesohumic	5.6	45	4	3	3	1	1	1	1	2
644	E	predators	4.5	11.5	46	2	Laccophilus minutus	4	2013.05.01	Białe	7	53°53’29’’	20°49’21’’	2.88	3	0.8	0.1	0.1	0	M	3	0.00375935	0.254613	0	2	Mazurian	Dystrofic	sphagnum mat	ecotone	present	none	Sphagnum	30	none	none	steep	mesohumic	5.6	45	4	1	3	3	1	1	2	2
644	E	shredder	4.1	10.46	52.3	1	Coelostoma orbiculare	5	2013.05.01	Białe	7	53°53’29’’	20°49’21’’	2.88	3	0.8	0.1	0.1	0	M	3	0.0474221	0.334951	0.142857	7	Mazurian	Dystrofic	sphagnum mat	ecotone	present	none	Sphagnum	30	none	none	steep	mesohumic	5.6	45	4	1	3	3	1	1	2	2
644	T	shredder	2.8	4.45	26.7	2	Anacaena lutescens	6	2013.05.01	Białe	7	53°53’29’’	20°49’21’’	2.88	3	0.8	0.1	0.1	0	M	3	0.0919103	0.313636	0.142857	7	Mazurian	Dystrofic	sphagnum mat	ecotone	present	none	Sphagnum	30	none	none	steep	mesohumic	5.6	45	4	1	3	3	1	1	2	2
644	E	shredder	5	11.7	93.6	2	Helochares griseus	8	2013.05.01	Białe	7	53°53’29’’	20°49’21’’	2.88	3	0.8	0.1	0.1	0	M	3	0.0604107	0.312217	0.266667	6	Mazurian	Dystrofic	sphagnum mat	ecotone	present	none	Sphagnum	30	none	none	steep	mesohumic	5.6	45	4	1	3	3	1	1	2	2
644	E	shredder	6	15.3	15.3	3	Enochrus ochropterus	1	2013.05.01	Białe	7	53°53’29’’	20°49’21’’	2.88	3	0.8	0.1	0.1	0	M	3	0.0194697	0.330144	0.4	6	Mazurian	Dystrofic	sphagnum mat	ecotone	present	none	Sphagnum	30	none	none	steep	mesohumic	5.6	45	4	1	3	3	1	1	2	2
644	T	shredder	3.9	9.95	29.85	2	Enochrus coarctatus	3	2013.05.01	Białe	7	53°53’29’’	20°49’21’’	2.88	3	0.8	0.1	0.1	0	M	3	0.0858335	0.396552	0.285714	8	Mazurian	Dystrofic	sphagnum mat	ecotone	present	none	Sphagnum	30	none	none	steep	mesohumic	5.6	45	4	1	3	3	1	1	2	2
644	T	predators	3.1	4.88	14.64	2	Hydroporus tristis	3	2013.05.01	Białe	7	53°53’29’’	20°49’21’’	2.88	3	0.8	0.1	0.1	0	M	3	0.14774	0.392045	0.311111	10	Mazurian	Dystrofic	sphagnum mat	ecotone	present	none	Sphagnum	30	none	none	steep	mesohumic	5.6	45	4	1	3	3	1	1	2	2
644	E	predators	7.4	18.8	18.8	3	Agabus congener	1	2013.05.01	Białe	7	53°53’29’’	20°49’21’’	2.88	3	0.8	0.1	0.1	0	M	3	0.0320513	0.317972	0.4	5	Mazurian	Dystrofic	sphagnum mat	ecotone	present	none	Sphagnum	30	none	none	steep	mesohumic	5.6	45	4	1	3	3	1	1	2	2
644	E	predators	11.5	210	210	4	Rhantus pulverosus	1	2013.05.01	Białe	7	53°53’29’’	20°49’21’’	2.88	3	0.8	0.1	0.1	0	M	3	0.0109735	0.285124	0.333333	3	Mazurian	Dystrofic	sphagnum mat	ecotone	present	none	Sphagnum	30	none	none	steep	mesohumic	5.6	45	4	1	3	3	1	1	2	2
645	T	shredder	3.9	9.95	9.95	2	Enochrus coarctatus	1	2012.05.13	Żabionek	26	53°49’55’’	17°37’06’’	5.8	14	0.7	0.2	0.1	0	P	4	0.00838211	0.266667	0	2	Kashubian	Dystrofic	sphagnum mat	pressed Sphagnum mat	present	none	Sphagnum	3	none	none	flat	polyhumic	5.6	41	4	3	3	1	1	1	1	3
646	E	shredder	6	15.3	30.6	3	Enochrus ochropterus	2	2012.05.13	Żabionek	26	53°49’55’’	17°37’06’’	5.8	14	0.7	0.2	0.1	0	P	4	0.101924	0.312057	0.142857	7	Kashubian	Dystrofic	sphagnum mat	pressed Sphagnum mat	present	none	Sphagnum	4	none	none	flat	polyhumic	5.6	41	4	3	3	1	1	1	1	3
646	E	predators	3.6	5.67	11.34	2	Noterus crassicornis	2	2012.05.13	Żabionek	26	53°49’55’’	17°37’06’’	5.8	14	0.7	0.2	0.1	0	P	4	0.0237202	0.321168	0.333333	3	Kashubian	Dystrofic	sphagnum mat	pressed Sphagnum mat	present	none	Sphagnum	5	none	none	flat	polyhumic	5.6	41	4	3	3	1	1	1	1	3
646	E	shredder	5	11.7	11.7	2	Helochares griseus	1	2012.05.13	Żabionek	26	53°49’55’’	17°37’06’’	5.8	14	0.7	0.2	0.1	0	P	4	0.308741	0.40367	0.142857	8	Kashubian	Dystrofic	sphagnum mat	pressed Sphagnum mat	present	none	Sphagnum	6	none	none	flat	polyhumic	5.6	41	4	3	3	1	1	1	1	3
647	E	predators	3.6	5.67	17.01	2	Noterus crassicornis	3	2012.05.13	Żabionek	26	53°49’55’’	17°37’06’’	5.8	14	0.7	0.2	0.1	0	P	4	0.0237202	0.321168	0.333333	3	Kashubian	Dystrofic	sphagnum mat	pressed Sphagnum mat	present	none	Sphagnum	7	none	none	flat	polyhumic	5.6	41	4	3	3	1	1	1	1	3
647	T	shredder	3.9	9.95	49.75	2	Enochrus coarctatus	5	2012.05.13	Żabionek	26	53°49’55’’	17°37’06’’	5.8	14	0.7	0.2	0.1	0	P	4	0.00838211	0.266667	0	2	Kashubian	Dystrofic	sphagnum mat	pressed Sphagnum mat	present	none	Sphagnum	8	none	none	flat	polyhumic	5.6	41	4	3	3	1	1	1	1	3
647	T	shredder	2.8	4.45	4.45	2	Anacaena lutescens	1	2012.05.13	Żabionek	26	53°49’55’’	17°37’06’’	5.8	14	0.7	0.2	0.1	0	P	4	0.182635	0.385965	0.47619	7	Kashubian	Dystrofic	sphagnum mat	pressed Sphagnum mat	present	none	Sphagnum	9	none	none	flat	polyhumic	5.6	41	4	3	3	1	1	1	1	3
649	E	predators	3.6	5.67	34.02	2	Noterus crassicornis	6	2012.05.13	Żabionek	26	53°49’55’’	17°37’06’’	5.8	14	0.7	0.2	0.1	0	P	4	0.0237202	0.321168	0.333333	3	Kashubian	Dystrofic	sphagnum mat	ecotone	present	none	Sphagnum	26	none	none	steep	polyhumic	5.6	41	4	1	3	2	1	1	2	3
649	T	shredder	3.9	9.95	39.8	2	Enochrus coarctatus	4	2012.05.13	Żabionek	26	53°49’55’’	17°37’06’’	5.8	14	0.7	0.2	0.1	0	P	4	0.00838211	0.266667	0	2	Kashubian	Dystrofic	sphagnum mat	ecotone	present	none	Sphagnum	27	none	none	steep	polyhumic	5.6	41	4	1	3	2	1	1	2	3
649	E	shredder	5	11.7	11.7	2	Helochares griseus	1	2012.05.13	Żabionek	26	53°49’55’’	17°37’06’’	5.8	14	0.7	0.2	0.1	0	P	4	0.308741	0.40367	0.142857	8	Kashubian	Dystrofic	sphagnum mat	ecotone	present	none	Sphagnum	28	none	none	steep	polyhumic	5.6	41	4	1	3	2	1	1	2	3
649	T	shredder	2.8	4.45	8.9	2	Anacaena lutescens	2	2012.05.13	Żabionek	26	53°49’55’’	17°37’06’’	5.8	14	0.7	0.2	0.1	0	P	4	0.182635	0.385965	0.47619	7	Kashubian	Dystrofic	sphagnum mat	ecotone	present	none	Sphagnum	29	none	none	steep	polyhumic	5.6	41	4	1	3	2	1	1	2	3
650	E	shredder	5	11.7	11.7	2	Helochares griseus	1	2012.05.15	Białe	7	53°53’29’’	20°49’21’’	2.88	3	0.8	0.1	0.1	0	M	3	0.0604107	0.312217	0.266667	6	Mazurian	Dystrofic	sphagnum mat	ecotone	present	none	Sphagnum	30	none	none	steep	mesohumic	5.6	45	4	1	3	3	1	1	2	2
650	T	shredder	3.7	5.83	23.32	2	Enochrus affinis	4	2012.05.15	Białe	7	53°53’29’’	20°49’21’’	2.88	3	0.8	0.1	0.1	0	M	3	0	0.238754	0	1	Mazurian	Dystrofic	sphagnum mat	ecotone	present	none	Sphagnum	30	none	none	steep	mesohumic	5.6	45	4	1	3	3	1	1	2	2
650	T	predators	2.7	4.3	30.1	2	Hydroporus umbrosus	7	2012.05.15	Białe	7	53°53’29’’	20°49’21’’	2.88	3	0.8	0.1	0.1	0	M	3	0	0.242105	0	1	Mazurian	Dystrofic	sphagnum mat	ecotone	present	none	Sphagnum	30	none	none	steep	mesohumic	5.6	45	4	1	3	3	1	1	2	2
650	T	predators	4	7.5	7.5	2	Hydroporus memnonius	1	2012.05.15	Białe	7	53°53’29’’	20°49’21’’	2.88	3	0.8	0.1	0.1	0	M	3	0.039163	0.317972	0.166667	4	Mazurian	Dystrofic	sphagnum mat	ecotone	present	none	Sphagnum	30	none	none	steep	mesohumic	5.6	45	4	1	3	3	1	1	2	2
651	T	shredder	2.8	4.45	8.9	2	Anacaena lutescens	2	2012.05.13	Motylek	17	53°40’16’’	20°05’46’’	3.3	39	0.8	0.2	0	0	P	4	0.0919103	0.313636	0.142857	7	Mazurian	Dystrofic	sphagnum mat	ecotone	present	none	Sphagnum	20	none	none	steep	mesohumic	5.6	30	4	1	3	2	1	1	2	2
651	E	predators	3.6	5.67	17.01	2	Noterus crassicornis	3	2012.05.13	Motylek	17	53°40’16’’	20°05’46’’	3.3	39	0.8	0.2	0	0	P	4	0.111396	0.383333	0.222222	9	Mazurian	Dystrofic	sphagnum mat	ecotone	present	none	Sphagnum	20	none	none	steep	mesohumic	5.6	30	4	1	3	2	1	1	2	2
651	E	predators	14.2	274.6	274.6	4	Hydaticus seminiger	1	2012.05.13	Motylek	17	53°40’16’’	20°05’46’’	3.3	39	0.8	0.2	0	0	P	4	0.0359243	0.359375	0.607143	8	Mazurian	Dystrofic	sphagnum mat	ecotone	present	none	Sphagnum	20	none	none	steep	mesohumic	5.6	30	4	1	3	2	1	1	2	2
651	T	predators	3.9	8.5	25.5	2	Hydroporus erythrocephalus	3	2012.05.13	Motylek	17	53°40’16’’	20°05’46’’	3.3	39	0.8	0.2	0	0	P	4	0	0.265385	0	1	Mazurian	Dystrofic	sphagnum mat	ecotone	present	none	Sphagnum	20	none	none	steep	mesohumic	5.6	30	4	1	3	2	1	1	2	2
652	E	predators	3.6	5.67	11.34	2	Noterus crassicornis	2	2012.05.13	Żabionek	26	53°49’55’’	17°37’06’’	5.8	14	0.7	0.2	0.1	0	P	4	0.0237202	0.321168	0.333333	3	Kashubian	Dystrofic	sphagnum mat	ecotone	present	none	Sphagnum	21	none	none	steep	polyhumic	5.6	41	4	1	3	2	1	1	2	3
652	E	predators	4.3	10.8	10.8	2	Noterus clavicornis	1	2012.05.13	Żabionek	26	53°49’55’’	17°37’06’’	5.8	14	0.7	0.2	0.1	0	P	4	0	0.244444	0	1	Kashubian	Dystrofic	sphagnum mat	ecotone	present	none	Sphagnum	22	none	none	steep	polyhumic	5.6	41	4	1	3	2	1	1	2	3
653	E	predators	3.6	5.67	11.34	2	Noterus crassicornis	2	2012.05.13	Żabionek	26	53°49’55’’	17°37’06’’	5.8	14	0.7	0.2	0.1	0	P	4	0.0237202	0.321168	0.333333	3	Kashubian	Dystrofic	sphagnum mat	ecotone	present	none	Sphagnum	23	none	none	steep	polyhumic	5.6	41	4	1	3	2	1	1	2	3
653	T	shredder	2.8	4.45	17.8	2	Anacaena lutescens	4	2012.05.13	Żabionek	26	53°49’55’’	17°37’06’’	5.8	14	0.7	0.2	0.1	0	P	4	0.182635	0.385965	0.47619	7	Kashubian	Dystrofic	sphagnum mat	ecotone	present	none	Sphagnum	24	none	none	steep	polyhumic	5.6	41	4	1	3	2	1	1	2	3
653	T	shredder	3.7	5.83	11.66	2	Enochrus affinis	2	2012.05.13	Żabionek	26	53°49’55’’	17°37’06’’	5.8	14	0.7	0.2	0.1	0	P	4	0.0646289	0.321168	0	3	Kashubian	Dystrofic	sphagnum mat	ecotone	present	none	Sphagnum	25	none	none	steep	polyhumic	5.6	41	4	1	3	2	1	1	2	3
653	A	shredder	2.1	5.3	5.3	2	Hydroglyphus pusillus	1	2012.05.13	Żabionek	26	53°49’55’’	17°37’06’’	5.8	14	0.7	0.2	0.1	0	P	4	0	0	0	0	Kashubian	Dystrofic	sphagnum mat	ecotone	present	none	Sphagnum	26	none	none	steep	polyhumic	5.6	41	4	1	3	2	1	1	2	3
655	E	predators	3.6	5.67	5.67	2	Noterus crassicornis	1	2012.05.13	Żabionek	26	53°49’55’’	17°37’06’’	5.8	14	0.7	0.2	0.1	0	P	4	0.0237202	0.321168	0.333333	3	Kashubian	Dystrofic	sphagnum mat	pond and pocket	present	none	Sphagnum	31	none	none	flat	polyhumic	5.6	41	4	2	3	3	1	1	1	3
655	T	shredder	3.9	9.95	9.95	2	Enochrus coarctatus	1	2012.05.13	Żabionek	26	53°49’55’’	17°37’06’’	5.8	14	0.7	0.2	0.1	0	P	4	0.00838211	0.266667	0	2	Kashubian	Dystrofic	sphagnum mat	pond and pocket	present	none	Sphagnum	32	none	none	flat	polyhumic	5.6	41	4	2	3	3	1	1	1	3
656	E	shredder	2.75	4.33	4.33	2	Hydrochus carinatus	1	2012.05.13	Motylek	17	53°40’16’’	20°05’46’’	3.3	39	0.8	0.2	0	0	P	4	0.0499338	0.381215	0.444444	9	Mazurian	Dystrofic	sphagnum mat	pressed Sphagnum mat	present	none	Sphagnum	10	none	none	flat	mesohumic	5.6	30	4	3	3	1	1	1	1	2
656	E	shredder	6	15.3	15.3	3	Enochrus ochropterus	1	2012.05.13	Motylek	17	53°40’16’’	20°05’46’’	3.3	39	0.8	0.2	0	0	P	4	0.0194697	0.330144	0.4	6	Mazurian	Dystrofic	sphagnum mat	pressed Sphagnum mat	present	none	Sphagnum	10	none	none	flat	mesohumic	5.6	30	4	3	3	1	1	1	1	2
656	E	predators	3.6	5.67	5.67	2	Noterus crassicornis	1	2012.05.13	Motylek	17	53°40’16’’	20°05’46’’	3.3	39	0.8	0.2	0	0	P	4	0.111396	0.383333	0.222222	9	Mazurian	Dystrofic	sphagnum mat	pressed Sphagnum mat	present	none	Sphagnum	10	none	none	flat	mesohumic	5.6	30	4	3	3	1	1	1	1	2
656	T	shredder	3.9	9.95	9.95	2	Enochrus coarctatus	1	2012.05.13	Motylek	17	53°40’16’’	20°05’46’’	3.3	39	0.8	0.2	0	0	P	4	0.0858335	0.396552	0.285714	8	Mazurian	Dystrofic	sphagnum mat	pressed Sphagnum mat	present	none	Sphagnum	10	none	none	flat	mesohumic	5.6	30	4	3	3	1	1	1	1	2
657	E	predators	3.6	5.67	175.77	2	Noterus crassicornis	31	2012.05.15	Białe	7	53°53’29’’	20°49’21’’	2.88	3	0.8	0.1	0.1	0	M	3	0.111396	0.383333	0.222222	9	Mazurian	Dystrofic	sphagnum mat	ecotone	present	none	Sphagnum	30	none	none	steep	mesohumic	5.6	45	4	1	3	3	1	1	2	2
657	E	shredder	5	11.7	105.3	2	Helochares griseus	9	2012.05.15	Białe	7	53°53’29’’	20°49’21’’	2.88	3	0.8	0.1	0.1	0	M	3	0.0604107	0.312217	0.266667	6	Mazurian	Dystrofic	sphagnum mat	ecotone	present	none	Sphagnum	30	none	none	steep	mesohumic	5.6	45	4	1	3	3	1	1	2	2
657	E	shredder	4.1	10.46	52.3	1	Coelostoma orbiculare	5	2012.05.15	Białe	7	53°53’29’’	20°49’21’’	2.88	3	0.8	0.1	0.1	0	M	3	0.0474221	0.334951	0.142857	7	Mazurian	Dystrofic	sphagnum mat	ecotone	present	none	Sphagnum	30	none	none	steep	mesohumic	5.6	45	4	1	3	3	1	1	2	2
657	T	shredder	2.8	4.45	17.8	2	Anacaena lutescens	4	2012.05.15	Białe	7	53°53’29’’	20°49’21’’	2.88	3	0.8	0.1	0.1	0	M	3	0.0919103	0.313636	0.142857	7	Mazurian	Dystrofic	sphagnum mat	ecotone	present	none	Sphagnum	30	none	none	steep	mesohumic	5.6	45	4	1	3	3	1	1	2	2
657	T	shredder	3.7	5.83	40.81	2	Enochrus affinis	7	2012.05.15	Białe	7	53°53’29’’	20°49’21’’	2.88	3	0.8	0.1	0.1	0	M	3	0	0.238754	0	1	Mazurian	Dystrofic	sphagnum mat	ecotone	present	none	Sphagnum	30	none	none	steep	mesohumic	5.6	45	4	1	3	3	1	1	2	2
657	E	shredder	6	15.3	122.4	3	Enochrus ochropterus	8	2012.05.15	Białe	7	53°53’29’’	20°49’21’’	2.88	3	0.8	0.1	0.1	0	M	3	0.0194697	0.330144	0.4	6	Mazurian	Dystrofic	sphagnum mat	ecotone	present	none	Sphagnum	30	none	none	steep	mesohumic	5.6	45	4	1	3	3	1	1	2	2
657	E	shredder	2.75	4.33	8.66	2	Hydrochus carinatus	2	2012.05.15	Białe	7	53°53’29’’	20°49’21’’	2.88	3	0.8	0.1	0.1	0	M	3	0.0499338	0.381215	0.444444	9	Mazurian	Dystrofic	sphagnum mat	ecotone	present	none	Sphagnum	30	none	none	steep	mesohumic	5.6	45	4	1	3	3	1	1	2	2
657	A	shredder	3.65	5.75	5.75	2	Helophorus minutus	1	2012.05.15	Białe	7	53°53’29’’	20°49’21’’	2.88	3	0.8	0.1	0.1	0	M	3	0.0476338	0.298701	0.1	5	Mazurian	Dystrofic	sphagnum mat	ecotone	present	none	Sphagnum	30	none	none	steep	mesohumic	5.6	45	4	1	3	3	1	1	2	2
658	E	predators	3.6	5.67	79.38	2	Noterus crassicornis	14	2012.05.13	Motylek	17	53°40’16’’	20°05’46’’	3.3	39	0.8	0.2	0	0	P	4	0.111396	0.383333	0.222222	9	Mazurian	Dystrofic	sphagnum mat	pressed Sphagnum mat	present	none	Sphagnum	10	none	none	flat	mesohumic	5.6	30	4	3	3	1	1	1	1	2
658	T	shredder	2.8	4.45	4.45	2	Anacaena lutescens	1	2012.05.13	Motylek	17	53°40’16’’	20°05’46’’	3.3	39	0.8	0.2	0	0	P	4	0.0919103	0.313636	0.142857	7	Mazurian	Dystrofic	sphagnum mat	pressed Sphagnum mat	present	none	Sphagnum	10	none	none	flat	mesohumic	5.6	30	4	3	3	1	1	1	1	2
658	T	shredder	3.9	9.95	9.95	2	Enochrus coarctatus	1	2012.05.13	Motylek	17	53°40’16’’	20°05’46’’	3.3	39	0.8	0.2	0	0	P	4	0.0858335	0.396552	0.285714	8	Mazurian	Dystrofic	sphagnum mat	pressed Sphagnum mat	present	none	Sphagnum	10	none	none	flat	mesohumic	5.6	30	4	3	3	1	1	1	1	2
659	T	shredder	2.8	4.45	48.95	2	Anacaena lutescens	11	2012.05.15	Białe	7	53°53’29’’	20°49’21’’	2.88	3	0.8	0.1	0.1	0	M	3	0.0919103	0.313636	0.142857	7	Mazurian	Dystrofic	sphagnum mat	pressed Sphagnum mat	present	none	Sphagnum	10	none	none	flat	mesohumic	5.6	45	4	3	3	1	1	1	1	2
659	E	predators	3.6	5.67	5.67	2	Noterus crassicornis	1	2012.05.15	Białe	7	53°53’29’’	20°49’21’’	2.88	3	0.8	0.1	0.1	0	M	3	0.111396	0.383333	0.222222	9	Mazurian	Dystrofic	sphagnum mat	pressed Sphagnum mat	present	none	Sphagnum	10	none	none	flat	mesohumic	5.6	45	4	3	3	1	1	1	1	2
659	T	shredder	3.9	9.95	9.95	2	Enochrus coarctatus	1	2012.05.15	Białe	7	53°53’29’’	20°49’21’’	2.88	3	0.8	0.1	0.1	0	M	3	0.0858335	0.396552	0.285714	8	Mazurian	Dystrofic	sphagnum mat	pressed Sphagnum mat	present	none	Sphagnum	10	none	none	flat	mesohumic	5.6	45	4	3	3	1	1	1	1	2
659	T	predators	3.1	4.88	34.16	2	Hydroporus tristis	7	2012.05.15	Białe	7	53°53’29’’	20°49’21’’	2.88	3	0.8	0.1	0.1	0	M	3	0.14774	0.392045	0.311111	10	Mazurian	Dystrofic	sphagnum mat	pressed Sphagnum mat	present	none	Sphagnum	10	none	none	flat	mesohumic	5.6	45	4	3	3	1	1	1	1	2
659	T	predators	2.7	4.3	8.6	2	Hydroporus umbrosus	2	2012.05.15	Białe	7	53°53’29’’	20°49’21’’	2.88	3	0.8	0.1	0.1	0	M	3	0	0.242105	0	1	Mazurian	Dystrofic	sphagnum mat	pressed Sphagnum mat	present	none	Sphagnum	10	none	none	flat	mesohumic	5.6	45	4	3	3	1	1	1	1	2
659	T	predators	2.7	4.3	12.9	2	Hydroporus obscurus	3	2012.05.15	Białe	7	53°53’29’’	20°49’21’’	2.88	3	0.8	0.1	0.1	0	M	3	0.0195469	0.319444	0	3	Mazurian	Dystrofic	sphagnum mat	pressed Sphagnum mat	present	none	Sphagnum	10	none	none	flat	mesohumic	5.6	45	4	3	3	1	1	1	1	2
660	E	predators	3.6	5.67	90.72	2	Noterus crassicornis	16	2012.05.13	Motylek	17	53°40’16’’	20°05’46’’	3.3	39	0.8	0.2	0	0	P	4	0.111396	0.383333	0.222222	9	Mazurian	Dystrofic	sphagnum mat	pressed Sphagnum mat	present	none	Sphagnum	10	none	none	flat	mesohumic	5.6	30	4	3	3	1	1	1	1	2
660	T	shredder	3.9	9.95	9.95	2	Enochrus coarctatus	1	2012.05.13	Motylek	17	53°40’16’’	20°05’46’’	3.3	39	0.8	0.2	0	0	P	4	0.0858335	0.396552	0.285714	8	Mazurian	Dystrofic	sphagnum mat	pressed Sphagnum mat	present	none	Sphagnum	10	none	none	flat	mesohumic	5.6	30	4	3	3	1	1	1	1	2
662	E	predators	17.3	301.2	1204.8	4	Acilius sulcatus	4	2012.05.13	Motylek	17	53°40’16’’	20°05’46’’	3.3	39	0.8	0.2	0	0	P	4	0.0289855	0.22549	0	2	Mazurian	Dystrofic	sphagnum mat	ecotone	present	none	Sphagnum	10	none	none	steep	mesohumic	5.6	30	4	1	3	1	1	1	2	2
662	A	shredder	2.8	4.45	4.45	2	Laccobius minutus	1	2012.05.13	Motylek	17	53°40’16’’	20°05’46’’	3.3	39	0.8	0.2	0	0	P	4	0.0316494	0.293617	0.166667	4	Mazurian	Dystrofic	sphagnum mat	ecotone	present	none	Sphagnum	10	none	none	steep	mesohumic	5.6	30	4	1	3	1	1	1	2	2
662	E	shredder	6	15.3	15.3	3	Enochrus ochropterus	1	2012.05.13	Motylek	17	53°40’16’’	20°05’46’’	3.3	39	0.8	0.2	0	0	P	4	0.0194697	0.330144	0.4	6	Mazurian	Dystrofic	sphagnum mat	ecotone	present	none	Sphagnum	10	none	none	steep	mesohumic	5.6	30	4	1	3	1	1	1	2	2
662	E	predators	3.6	5.67	5.67	2	Noterus crassicornis	1	2012.05.13	Motylek	17	53°40’16’’	20°05’46’’	3.3	39	0.8	0.2	0	0	P	4	0.111396	0.383333	0.222222	9	Mazurian	Dystrofic	sphagnum mat	ecotone	present	none	Sphagnum	10	none	none	steep	mesohumic	5.6	30	4	1	3	1	1	1	2	2
663	E	predators	17.3	301.2	602.4	4	Acilius sulcatus	2	2012.05.15	Białe	7	53°53’29’’	20°49’21’’	2.88	3	0.8	0.1	0.1	0	M	3	0.0289855	0.22549	0	2	Mazurian	Dystrofic	sphagnum mat	pond and pocket	present	none	Sphagnum	20	none	none	flat	mesohumic	5.6	45	4	2	3	2	1	1	1	2
663	T	shredder	2.8	4.45	31.15	2	Anacaena lutescens	7	2012.05.15	Białe	7	53°53’29’’	20°49’21’’	2.88	3	0.8	0.1	0.1	0	M	3	0.0919103	0.313636	0.142857	7	Mazurian	Dystrofic	sphagnum mat	pond and pocket	present	none	Sphagnum	20	none	none	flat	mesohumic	5.6	45	4	2	3	2	1	1	1	2
663	E	predators	3.6	5.67	22.68	2	Noterus crassicornis	4	2012.05.15	Białe	7	53°53’29’’	20°49’21’’	2.88	3	0.8	0.1	0.1	0	M	3	0.111396	0.383333	0.222222	9	Mazurian	Dystrofic	sphagnum mat	pond and pocket	present	none	Sphagnum	20	none	none	flat	mesohumic	5.6	45	4	2	3	2	1	1	1	2
663	E	shredder	4.1	10.46	10.46	1	Coelostoma orbiculare	1	2012.05.15	Białe	7	53°53’29’’	20°49’21’’	2.88	3	0.8	0.1	0.1	0	M	3	0.0474221	0.334951	0.142857	7	Mazurian	Dystrofic	sphagnum mat	pond and pocket	present	none	Sphagnum	20	none	none	flat	mesohumic	5.6	45	4	2	3	2	1	1	1	2
663	E	shredder	6	15.3	61.2	3	Enochrus ochropterus	4	2012.05.15	Białe	7	53°53’29’’	20°49’21’’	2.88	3	0.8	0.1	0.1	0	M	3	0.0194697	0.330144	0.4	6	Mazurian	Dystrofic	sphagnum mat	pond and pocket	present	none	Sphagnum	20	none	none	flat	mesohumic	5.6	45	4	2	3	2	1	1	1	2
663	E	shredder	5	11.7	23.4	2	Helochares griseus	2	2012.05.15	Białe	7	53°53’29’’	20°49’21’’	2.88	3	0.8	0.1	0.1	0	M	3	0.0604107	0.312217	0.266667	6	Mazurian	Dystrofic	sphagnum mat	pond and pocket	present	none	Sphagnum	20	none	none	flat	mesohumic	5.6	45	4	2	3	2	1	1	1	2
663	T	shredder	3.7	5.83	17.49	2	Enochrus affinis	3	2012.05.15	Białe	7	53°53’29’’	20°49’21’’	2.88	3	0.8	0.1	0.1	0	M	3	0	0.238754	0	1	Mazurian	Dystrofic	sphagnum mat	pond and pocket	present	none	Sphagnum	20	none	none	flat	mesohumic	5.6	45	4	2	3	2	1	1	1	2
663	E	predators	5.7	14.5	14.5	3	Gyrinus substriatus	1	2012.05.15	Białe	7	53°53’29’’	20°49’21’’	2.88	3	0.8	0.1	0.1	0	M	3	0.00526127	0.285124	0.333333	3	Mazurian	Dystrofic	sphagnum mat	pond and pocket	present	none	Sphagnum	20	none	none	flat	mesohumic	5.6	45	4	2	3	2	1	1	1	2
663	T	predators	3.1	4.88	4.88	2	Hydroporus tristis	1	2012.05.15	Białe	7	53°53’29’’	20°49’21’’	2.88	3	0.8	0.1	0.1	0	M	3	0.14774	0.392045	0.311111	10	Mazurian	Dystrofic	sphagnum mat	pond and pocket	present	none	Sphagnum	20	none	none	flat	mesohumic	5.6	45	4	2	3	2	1	1	1	2
664	E	predators	3.6	5.67	62.37	2	Noterus crassicornis	11	2012.05.15	Białe	7	53°53’29’’	20°49’21’’	2.88	3	0.8	0.1	0.1	0	M	3	0.111396	0.383333	0.222222	9	Mazurian	Dystrofic	sphagnum mat	ecotone	present	none	Sphagnum	20	none	none	steep	mesohumic	5.6	45	4	1	3	2	1	1	2	2
664	T	shredder	3.9	9.95	9.95	2	Enochrus coarctatus	1	2012.05.15	Białe	7	53°53’29’’	20°49’21’’	2.88	3	0.8	0.1	0.1	0	M	3	0.360656	0.396552	0.285714	8	Mazurian	Dystrofic	sphagnum mat	ecotone	present	none	Sphagnum	20	none	none	steep	mesohumic	5.6	45	4	1	3	2	1	1	2	2
664	T	shredder	3.7	5.83	11.66	2	Enochrus affinis	2	2012.05.15	Białe	7	53°53’29’’	20°49’21’’	2.88	3	0.8	0.1	0.1	0	M	3	0.190476	0.238754	0	1	Mazurian	Dystrofic	sphagnum mat	ecotone	present	none	Sphagnum	20	none	none	steep	mesohumic	5.6	45	4	1	3	2	1	1	2	2
664	E	predators	3.3	5.2	5.2	2	Hygrotus inaequalis	1	2012.05.15	Białe	7	53°53’29’’	20°49’21’’	2.88	3	0.8	0.1	0.1	0	M	3	0.0825366	0.368984	0.2	6	Mazurian	Dystrofic	sphagnum mat	ecotone	present	none	Sphagnum	20	none	none	steep	mesohumic	5.6	45	4	1	3	2	1	1	2	2
664	E	shredder	5	11.7	11.7	2	Helochares griseus	1	2012.05.15	Białe	7	53°53’29’’	20°49’21’’	2.88	3	0.8	0.1	0.1	0	M	3	0.0604107	0.312217	0.266667	6	Mazurian	Dystrofic	sphagnum mat	ecotone	present	none	Sphagnum	20	none	none	steep	mesohumic	5.6	45	4	1	3	2	1	1	2	2
664	E	shredder	6	15.3	15.3	3	Enochrus ochropterus	1	2012.05.15	Białe	7	53°53’29’’	20°49’21’’	2.88	3	0.8	0.1	0.1	0	M	3		0.330144	0.4	6	Mazurian	Dystrofic	sphagnum mat	ecotone	present	none	Sphagnum	20	none	none	steep	mesohumic	5.6	45	4	1	3	2	1	1	2	2
664	T	shredder	2.8	4.45	26.7	2	Anacaena lutescens	6	2012.05.15	Białe	7	53°53’29’’	20°49’21’’	2.88	3	0.8	0.1	0.1	0	M	3		0.313636	0.142857	7	Mazurian	Dystrofic	sphagnum mat	ecotone	present	none	Sphagnum	20	none	none	steep	mesohumic	5.6	45	4	1	3	2	1	1	2	2
664	T	predators	2.7	4.3	8.6	2	Hydroporus obscurus	2	2012.05.15	Białe	7	53°53’29’’	20°49’21’’	2.88	3	0.8	0.1	0.1	0	M	3	0.0195469	0.319444	0	3	Mazurian	Dystrofic	sphagnum mat	ecotone	present	none	Sphagnum	20	none	none	steep	mesohumic	5.6	45	4	1	3	2	1	1	2	2
664	T	predators	2.7	4.3	4.3	2	Hydroporus umbrosus	1	2012.05.15	Białe	7	53°53’29’’	20°49’21’’	2.88	3	0.8	0.1	0.1	0	M	3	0	0.242105	0	1	Mazurian	Dystrofic	sphagnum mat	ecotone	present	none	Sphagnum	20	none	none	steep	mesohumic	5.6	45	4	1	3	2	1	1	2	2
666	E	predators	3.6	5.67	130.41	2	Noterus crassicornis	23	2012.05.15	Białe	7	53°53’29’’	20°49’21’’	2.88	3	0.8	0.1	0.1	0	M	3	0.111396	0.383333	0.222222	9	Mazurian	Dystrofic	sphagnum mat	ecotone	present	none	Sphagnum	20	none	none	steep	mesohumic	5.6	45	4	1	3	2	1	1	2	2
666	E	shredder	5	11.7	46.8	2	Helochares griseus	4	2012.05.15	Białe	7	53°53’29’’	20°49’21’’	2.88	3	0.8	0.1	0.1	0	M	3	0.0604107	0.312217	0.266667	6	Mazurian	Dystrofic	sphagnum mat	ecotone	present	none	Sphagnum	20	none	none	steep	mesohumic	5.6	45	4	1	3	2	1	1	2	2
666	E	shredder	4.1	10.46	10.46	1	Coelostoma orbiculare	1	2012.05.15	Białe	7	53°53’29’’	20°49’21’’	2.88	3	0.8	0.1	0.1	0	M	3	0.315068	0.334951	0.142857	7	Mazurian	Dystrofic	sphagnum mat	ecotone	present	none	Sphagnum	20	none	none	steep	mesohumic	5.6	45	4	1	3	2	1	1	2	2
666	E	predators	4.6	12.7	12.7	2	Hyphydrus ovatus	1	2012.05.15	Białe	7	53°53’29’’	20°49’21’’	2.88	3	0.8	0.1	0.1	0	M	3	0.0285533	0.310811	0	3	Mazurian	Dystrofic	sphagnum mat	ecotone	present	none	Sphagnum	20	none	none	steep	mesohumic	5.6	45	4	1	3	2	1	1	2	2
666	T	shredder	2.8	4.45	4.45	2	Anacaena lutescens	1	2012.05.15	Białe	7	53°53’29’’	20°49’21’’	2.88	3	0.8	0.1	0.1	0	M	3	0.313636	0.313636	0.142857	7	Mazurian	Dystrofic	sphagnum mat	ecotone	present	none	Sphagnum	20	none	none	steep	mesohumic	5.6	45	4	1	3	2	1	1	2	2
666	E	shredder	6	15.3	45.9	3	Enochrus ochropterus	3	2012.05.15	Białe	7	53°53’29’’	20°49’21’’	2.88	3	0.8	0.1	0.1	0	M	3	0.396552	0.330144	0.4	6	Mazurian	Dystrofic	sphagnum mat	ecotone	present	none	Sphagnum	20	none	none	steep	mesohumic	5.6	45	4	1	3	2	1	1	2	2
666	T	shredder	3.7	5.83	23.32	2	Enochrus affinis	4	2012.05.15	Białe	7	53°53’29’’	20°49’21’’	2.88	3	0.8	0.1	0.1	0	M	3	0.330144	0.238754	0	1	Mazurian	Dystrofic	sphagnum mat	ecotone	present	none	Sphagnum	20	none	none	steep	mesohumic	5.6	45	4	1	3	2	1	1	2	2
666	T	predators	2.4	3.78	3.78	2	Hydroporus neglectus	1	2012.05.15	Białe	7	53°53’29’’	20°49’21’’	2.88	3	0.8	0.1	0.1	0	M	3	0.0747765	0.389831	0.4	10	Mazurian	Dystrofic	sphagnum mat	ecotone	present	none	Sphagnum	20	none	none	steep	mesohumic	5.6	45	4	1	3	2	1	1	2	2
667	E	predators	3.6	5.67	187.11	2	Noterus crassicornis	33	2012.05.15	Białe	7	53°53’29’’	20°49’21’’	2.88	3	0.8	0.1	0.1	0	M	3	0.111396	0.383333	0.222222	9	Mazurian	Dystrofic	sphagnum mat	ecotone	present	none	Sphagnum	20	none	none	steep	mesohumic	5.6	45	4	1	3	2	1	1	2	2
667	E	shredder	5	11.7	81.9	2	Helochares griseus	7	2012.05.15	Białe	7	53°53’29’’	20°49’21’’	2.88	3	0.8	0.1	0.1	0	M	3	0.0604107	0.312217	0.266667	6	Mazurian	Dystrofic	sphagnum mat	ecotone	present	none	Sphagnum	20	none	none	steep	mesohumic	5.6	45	4	1	3	2	1	1	2	2
667	T	shredder	2.8	4.45	31.15	2	Anacaena lutescens	7	2012.05.15	Białe	7	53°53’29’’	20°49’21’’	2.88	3	0.8	0.1	0.1	0	M	3	0.313636	0.313636	0.142857	7	Mazurian	Dystrofic	sphagnum mat	ecotone	present	none	Sphagnum	20	none	none	steep	mesohumic	5.6	45	4	1	3	2	1	1	2	2
667	E	shredder	4.1	10.46	41.84	1	Coelostoma orbiculare	4	2012.05.15	Białe	7	53°53’29’’	20°49’21’’	2.88	3	0.8	0.1	0.1	0	M	3	0.313636	0.334951	0.142857	7	Mazurian	Dystrofic	sphagnum mat	ecotone	present	none	Sphagnum	20	none	none	steep	mesohumic	5.6	45	4	1	3	2	1	1	2	2
667	E	predators	5.1	13	13	3	Coelambus impressopunctatus	1	2012.05.15	Białe	7	53°53’29’’	20°49’21’’	2.88	3	0.8	0.1	0.1	0	M	3	0.330144	0.315068	0.2	5	Mazurian	Dystrofic	sphagnum mat	ecotone	present	none	Sphagnum	20	none	none	steep	mesohumic	5.6	45	4	1	3	2	1	1	2	2
667	A	shredder	2.1	5.3	5.3	2	Hydroglyphus pusillus	1	2012.05.15	Białe	7	53°53’29’’	20°49’21’’	2.88	3	0.8	0.1	0.1	0	M	3	0.0159549	0.250909	0	2	Mazurian	Dystrofic	sphagnum mat	ecotone	present	none	Sphagnum	20	none	none	steep	mesohumic	5.6	45	4	1	3	2	1	1	2	2
667	T	predators	2.7	4.3	8.6	2	Hydroporus obscurus	2	2012.05.15	Białe	7	53°53’29’’	20°49’21’’	2.88	3	0.8	0.1	0.1	0	M	3	0.0195469	0.319444	0	3	Mazurian	Dystrofic	sphagnum mat	ecotone	present	none	Sphagnum	20	none	none	steep	mesohumic	5.6	45	4	1	3	2	1	1	2	2
667	T	predators	3.1	4.88	4.88	2	Hydroporus tristis	1	2012.05.15	Białe	7	53°53’29’’	20°49’21’’	2.88	3	0.8	0.1	0.1	0	M	3	0.14774	0.392045	0.311111	10	Mazurian	Dystrofic	sphagnum mat	ecotone	present	none	Sphagnum	20	none	none	steep	mesohumic	5.6	45	4	1	3	2	1	1	2	2
667	T	predators	2.7	4.3	8.6	2	Hydroporus umbrosus	2	2012.05.15	Białe	7	53°53’29’’	20°49’21’’	2.88	3	0.8	0.1	0.1	0	M	3	0	0.242105	0	1	Mazurian	Dystrofic	sphagnum mat	ecotone	present	none	Sphagnum	20	none	none	steep	mesohumic	5.6	45	4	1	3	2	1	1	2	2
667	E	shredder	6	15.3	61.2	3	Enochrus ochropterus	4	2012.05.15	Białe	7	53°53’29’’	20°49’21’’	2.88	3	0.8	0.1	0.1	0	M	3		0.330144	0.4	6	Mazurian	Dystrofic	sphagnum mat	ecotone	present	none	Sphagnum	20	none	none	steep	mesohumic	5.6	45	4	1	3	2	1	1	2	2
667	T	shredder	3.7	5.83	11.66	2	Enochrus affinis	2	2012.05.15	Białe	7	53°53’29’’	20°49’21’’	2.88	3	0.8	0.1	0.1	0	M	3		0.238754	0	1	Mazurian	Dystrofic	sphagnum mat	ecotone	present	none	Sphagnum	20	none	none	steep	mesohumic	5.6	45	4	1	3	2	1	1	2	2
667	T	shredder	3.9	9.95	9.95	2	Enochrus coarctatus	1	2012.05.15	Białe	7	53°53’29’’	20°49’21’’	2.88	3	0.8	0.1	0.1	0	M	3		0.396552	0.285714	8	Mazurian	Dystrofic	sphagnum mat	ecotone	present	none	Sphagnum	20	none	none	steep	mesohumic	5.6	45	4	1	3	2	1	1	2	2
668	T	shredder	2.8	4.45	13.35	2	Anacaena lutescens	3	2011.07.14	suchar 4	22	54°05’22’’	23°01’19’’	1.04	44	0.8	0.2	0	0	P	4	0.0472726	0.28821	0.2	5	Suwalki	Dystrofic	sphagnum mat	pond and pocket	present	none	Sphagnum	0-10	none	none	flat	polyhumic	4.5	52	4	2	3	1	1	1	1	2
668	E	predators	4.6	12.7	12.7	2	Hyphydrus ovatus	1	2011.07.14	suchar 4	22	54°05’22’’	23°01’19’’	1.04	44	0.8	0.2	0	0	P	4	0.00391719	0.273859	0	2	Suwalki	Dystrofic	sphagnum mat	pond and pocket	present	none	Sphagnum	0-10	none	none	flat	polyhumic	4.5	52	4	2	3	1	1	1	1	2
668	T	predators	3.1	4.88	19.52	2	Hydroporus tristis	4	2011.07.14	suchar 4	22	54°05’22’’	23°01’19’’	1.04	44	0.8	0.2	0	0	P	4	0	0	0	0	Suwalki	Dystrofic	sphagnum mat	pond and pocket	present	none	Sphagnum	0-10	none	none	flat	polyhumic	4.5	52	4	2	3	1	1	1	1	2
668	T	predators	3.9	8.5	8.5	2	Hydroporus erythrocephalus	1	2011.07.14	suchar 4	22	54°05’22’’	23°01’19’’	1.04	44	0.8	0.2	0	0	P	4	0	0	0	0	Suwalki	Dystrofic	sphagnum mat	pond and pocket	present	none	Sphagnum	0-10	none	none	flat	polyhumic	4.5	52	4	2	3	1	1	1	1	2
668	T	predators	2.9	4.4	4.4	2	Hydroporus notatus	1	2011.07.14	suchar 4	22	54°05’22’’	23°01’19’’	1.04	44	0.8	0.2	0	0	P	4	0	0	0	0	Suwalki	Dystrofic	sphagnum mat	pond and pocket	present	none	Sphagnum	0-10	none	none	flat	polyhumic	4.5	52	4	2	3	1	1	1	1	2
668	E	shredder	2.95	4.33	4.33	2	Hydrochus brevis	1	2011.07.14	suchar 4	22	54°05’22’’	23°01’19’’	1.04	44	0.8	0.2	0	0	P	4	0	0	0	0	Suwalki	Dystrofic	sphagnum mat	pond and pocket	present	none	Sphagnum	0-10	none	none	flat	polyhumic	4.5	52	4	2	3	1	1	1	1	2
692	E	predators	14.25	280.6	280.6	4	Graphoderus cinereus	1	2011.07.14	suchar 4	22	54°05’22’’	23°01’19’’	1.04	44	0.8	0.2	0	0	P	4	0.030303	0.256809	0	2	Suwalki	Dystrofic	sphagnum mat	ecotone	present	none	Sphagnum	5-50	none	none	steep	polyhumic	4.5	52	4	1	3	4	1	1	2	2
692	E	predators	3.6	5.67	130.41	2	Noterus crassicornis	23	2011.07.14	suchar 4	22	54°05’22’’	23°01’19’’	1.04	44	0.8	0.2	0	0	P	4	0	0	0	0	Suwalki	Dystrofic	sphagnum mat	ecotone	present	none	Sphagnum	5-50	none	none	steep	polyhumic	4.5	52	4	1	3	4	1	1	2	2
692	E	shredder	5	11.7	58.5	2	Helochares griseus	5	2011.07.14	suchar 4	22	54°05’22’’	23°01’19’’	1.04	44	0.8	0.2	0	0	P	4	0.034797	0.255814	0	3	Suwalki	Dystrofic	sphagnum mat	ecotone	present	none	Sphagnum	5-50	none	none	steep	polyhumic	4.5	52	4	1	3	4	1	1	2	2
692	T	shredder	2.8	4.45	66.75	2	Anacaena lutescens	15	2011.07.14	suchar 4	22	54°05’22’’	23°01’19’’	1.04	44	0.8	0.2	0	0	P	4	0.0472726	0.28821	0.2	5	Suwalki	Dystrofic	sphagnum mat	ecotone	present	none	Sphagnum	5-50	none	none	steep	polyhumic	4.5	52	4	1	3	4	1	1	2	2
692	E	predators	3.3	5.2	5.2	2	Hygrotus inaequalis	1	2011.07.14	suchar 4	22	54°05’22’’	23°01’19’’	1.04	44	0.8	0.2	0	0	P	4	0	0	0	0	Suwalki	Dystrofic	sphagnum mat	ecotone	present	none	Sphagnum	5-50	none	none	steep	polyhumic	4.5	52	4	1	3	4	1	1	2	2
692	E	shredder	6	15.3	107.1	3	Enochrus ochropterus	7	2011.07.14	suchar 4	22	54°05’22’’	23°01’19’’	1.04	44	0.8	0.2	0	0	P	4	0	0	0	0	Suwalki	Dystrofic	sphagnum mat	ecotone	present	none	Sphagnum	5-50	none	none	steep	polyhumic	4.5	52	4	1	3	4	1	1	2	2
692	T	shredder	3.7	5.83	5.83	2	Enochrus affinis	1	2011.07.14	suchar 4	22	54°05’22’’	23°01’19’’	1.04	44	0.8	0.2	0	0	P	4	0	0	0	0	Suwalki	Dystrofic	sphagnum mat	ecotone	present	none	Sphagnum	5-50	none	none	steep	polyhumic	4.5	52	4	1	3	4	1	1	2	2
693	E	predators	14.25	280.6	280.6	4	Graphoderus cinereus	1	2011.07.14	suchar 4	22	54°05’22’’	23°01’19’’	1.04	44	0.8	0.2	0	0	P	4	0.030303	0.256809	0	2	Suwalki	Dystrofic	sphagnum mat	pond and pocket	present	none	Sphagnum	15-40	none	none	flat	polyhumic	4.5	52	4	2	3	4	1	1	1	2
693	E	predators	3.6	5.67	5.67	2	Noterus crassicornis	1	2011.07.14	suchar 4	22	54°05’22’’	23°01’19’’	1.04	44	0.8	0.2	0	0	P	4	0	0	0	0	Suwalki	Dystrofic	sphagnum mat	pond and pocket	present	none	Sphagnum	15-40	none	none	flat	polyhumic	4.5	52	4	2	3	4	1	1	1	2
693	T	shredder	2.8	4.45	4.45	2	Anacaena lutescens	1	2011.07.14	suchar 4	22	54°05’22’’	23°01’19’’	1.04	44	0.8	0.2	0	0	P	4	0.0472726	0.28821	0.2	5	Suwalki	Dystrofic	sphagnum mat	pond and pocket	present	none	Sphagnum	15-40	none	none	flat	polyhumic	4.5	52	4	2	3	4	1	1	1	2
693	T	predators	3.1	4.88	4.88	2	Hydroporus incognitus	1	2011.07.14	suchar 4	22	54°05’22’’	23°01’19’’	1.04	44	0.8	0.2	0	0	P	4	0	0	0	0	Suwalki	Dystrofic	sphagnum mat	pond and pocket	present	none	Sphagnum	15-40	none	none	flat	polyhumic	4.5	52	4	2	3	4	1	1	1	2
693	T	predators	3.1	4.88	39.04	2	Hydroporus tristis	8	2011.07.14	suchar 4	22	54°05’22’’	23°01’19’’	1.04	44	0.8	0.2	0	0	P	4	0	0	0	0	Suwalki	Dystrofic	sphagnum mat	pond and pocket	present	none	Sphagnum	15-40	none	none	flat	polyhumic	4.5	52	4	2	3	4	1	1	1	2
694	T	shredder	3.9	9.95	19.9	2	Enochrus coarctatus	2	2011.07.14	Suchar 1	19	54°05’07’’	23°00’54’’	1.12	31	0.8	0.2	0	0	P	4	0.0467031	0.294643	0	3	Suwalki	Dystrofic	sphagnum mat	pond and pocket	present	none	Sphagnum	0-10	none	none	flat	polyhumic	6.3	57	4	2	3	1	1	1	1	2
694	E	shredder	6	15.3	15.3	3	Enochrus ochropterus	1	2011.07.14	Suchar 1	19	54°05’07’’	23°00’54’’	1.12	31	0.8	0.2	0	0	P	4	0	0	0	0	Suwalki	Dystrofic	sphagnum mat	pond and pocket	present	none	Sphagnum	0-10	none	none	flat	polyhumic	6.3	57	4	2	3	1	1	1	1	2
694	T	predators	2.7	4.3	4.3	2	Hydroporus umbrosus	1	2011.07.14	Suchar 1	19	54°05’07’’	23°00’54’’	1.12	31	0.8	0.2	0	0	P	4	0	0	0	0	Suwalki	Dystrofic	sphagnum mat	pond and pocket	present	none	Sphagnum	0-10	none	none	flat	polyhumic	6.3	57	4	2	3	1	1	1	1	2
694	T	predators	3.1	4.88	4.88	2	Hydroporus incognitus	1	2011.07.14	Suchar 1	19	54°05’07’’	23°00’54’’	1.12	31	0.8	0.2	0	0	P	4	0	0	0	0	Suwalki	Dystrofic	sphagnum mat	pond and pocket	present	none	Sphagnum	0-10	none	none	flat	polyhumic	6.3	57	4	2	3	1	1	1	1	2
694	T	shredder	2.8	4.45	4.45	2	Anacaena lutescens	1	2011.07.14	Suchar 1	19	54°05’07’’	23°00’54’’	1.12	31	0.8	0.2	0	0	P	4	0.0472726	0.28821	0.2	5	Suwalki	Dystrofic	sphagnum mat	pond and pocket	present	none	Sphagnum	0-10	none	none	flat	polyhumic	6.3	57	4	2	3	1	1	1	1	2
695	T	predators	3.1	4.88	4.88	2	Hydroporus tristis	1	2011.07.14	suchar 4	22	54°05’22’’	23°01’19’’	1.04	44	0.8	0.2	0	0	P	4	0	0	0	0	Suwalki	Dystrofic	sphagnum mat	pond and pocket	present	none	Sphagnum	5-40	none	none	steep	polyhumic	4.5	52	4	2	3	4	1	1	2	2
695	T	predators	2.7	4.3	4.3	2	Hydroporus umbrosus	1	2011.07.14	suchar 4	22	54°05’22’’	23°01’19’’	1.04	44	0.8	0.2	0	0	P	4	0	0	0	0	Suwalki	Dystrofic	sphagnum mat	pond and pocket	present	none	Sphagnum	5-40	none	none	steep	polyhumic	4.5	52	4	2	3	4	1	1	2	2
695	T	shredder	2.8	4.45	40.05	2	Anacaena lutescens	9	2011.07.14	suchar 4	22	54°05’22’’	23°01’19’’	1.04	44	0.8	0.2	0	0	P	4	0.0472726	0.28821	0.2	5	Suwalki	Dystrofic	sphagnum mat	pond and pocket	present	none	Sphagnum	5-40	none	none	steep	polyhumic	4.5	52	4	2	3	4	1	1	2	2
695	T	predators	2.4	3.78	3.78	2	Hydroporus neglectus	1	2011.07.14	suchar 4	22	54°05’22’’	23°01’19’’	1.04	44	0.8	0.2	0	0	P	4	0.0100062	0.253846	0.333333	4	Suwalki	Dystrofic	sphagnum mat	pond and pocket	present	none	Sphagnum	5-40	none	none	steep	polyhumic	4.5	52	4	2	3	4	1	1	2	2
695	T	predators	2.7	4.3	4.3	2	Hydroporus obscurus	1	2011.07.14	suchar 4	22	54°05’22’’	23°01’19’’	1.04	44	0.8	0.2	0	0	P	4	0	0	0	0	Suwalki	Dystrofic	sphagnum mat	pond and pocket	present	none	Sphagnum	5-40	none	none	steep	polyhumic	4.5	52	4	2	3	4	1	1	2	2
712	E	predators	14.25	280.6	280.6	4	Graphoderus cinereus	1	2011.07.14	Suchar 5	23	54°05’20’’	23°01’57’’	2.14	75	0.9	0.1	0	0	P	4	0.030303	0.256809	0	2	Suwalki	Dystrofic	sphagnum mat	ecotone	present	none	Sphagnum	0-50	none	none	steep	polyhumic	5.7	53	4	1	3	4	1	1	2	2
712	E	predators	3.6	5.67	85.05	2	Noterus crassicornis	15	2011.07.14	Suchar 5	23	54°05’20’’	23°01’57’’	2.14	75	0.9	0.1	0	0	P	4	0	0	0	0	Suwalki	Dystrofic	sphagnum mat	ecotone	present	none	Sphagnum	0-50	none	none	steep	polyhumic	5.7	53	4	1	3	4	1	1	2	2
712	T	shredder	2.8	4.45	17.8	2	Anacaena lutescens	4	2011.07.14	Suchar 5	23	54°05’20’’	23°01’57’’	2.14	75	0.9	0.1	0	0	P	4	0.0472726	0.28821	0.2	5	Suwalki	Dystrofic	sphagnum mat	ecotone	present	none	Sphagnum	0-50	none	none	steep	polyhumic	5.7	53	4	1	3	4	1	1	2	2
712	E	shredder	5	11.7	23.4	2	Helochares griseus	2	2011.07.14	Suchar 5	23	54°05’20’’	23°01’57’’	2.14	75	0.9	0.1	0	0	P	4	0.034797	0.255814	0	3	Suwalki	Dystrofic	sphagnum mat	ecotone	present	none	Sphagnum	0-50	none	none	steep	polyhumic	5.7	53	4	1	3	4	1	1	2	2
712	T	shredder	3.7	5.83	11.66	2	Enochrus affinis	2	2011.07.14	Suchar 5	23	54°05’20’’	23°01’57’’	2.14	75	0.9	0.1	0	0	P	4	0	0	0	0	Suwalki	Dystrofic	sphagnum mat	ecotone	present	none	Sphagnum	0-50	none	none	steep	polyhumic	5.7	53	4	1	3	4	1	1	2	2
712	T	shredder	3.9	9.95	9.95	2	Enochrus coarctatus	1	2011.07.14	Suchar 5	23	54°05’20’’	23°01’57’’	2.14	75	0.9	0.1	0	0	P	4	0.0467031	0.294643	0	3	Suwalki	Dystrofic	sphagnum mat	ecotone	present	none	Sphagnum	0-50	none	none	steep	polyhumic	5.7	53	4	1	3	4	1	1	2	2
712	E	shredder	6	15.3	15.3	3	Enochrus ochropterus	1	2011.07.14	Suchar 5	23	54°05’20’’	23°01’57’’	2.14	75	0.9	0.1	0	0	P	4	0	0	0	0	Suwalki	Dystrofic	sphagnum mat	ecotone	present	none	Sphagnum	0-50	none	none	steep	polyhumic	5.7	53	4	1	3	4	1	1	2	2
713	T	shredder	3.9	9.95	19.9	2	Enochrus coarctatus	2	2011.07.14	Suchar 1	19	54°05’07’’	23°00’54’’	1.12	31	0.8	0.2	0	0	P	4	0.0467031	0.294643	0	3	Suwalki	Dystrofic	sphagnum mat	pond and pocket	present	none	Sphagnum	0-10	none	none	flat	polyhumic	6.3	57	4	2	3	1	1	1	1	2
713	T	shredder	2.8	4.45	4.45	2	Anacaena lutescens	1	2011.07.14	Suchar 1	19	54°05’07’’	23°00’54’’	1.12	31	0.8	0.2	0	0	P	4	0.0472726	0.28821	0.2	5	Suwalki	Dystrofic	sphagnum mat	pond and pocket	present	none	Sphagnum	0-10	none	none	flat	polyhumic	6.3	57	4	2	3	1	1	1	1	2
713	T	predators	2.7	4.3	4.3	2	Hydroporus umbrosus	1	2011.07.14	Suchar 1	19	54°05’07’’	23°00’54’’	1.12	31	0.8	0.2	0	0	P	4	0	0	0	0	Suwalki	Dystrofic	sphagnum mat	pond and pocket	present	none	Sphagnum	0-10	none	none	flat	polyhumic	6.3	57	4	2	3	1	1	1	1	2
714	E	predators	4.6	12.7	50.8	2	Hyphydrus ovatus	4	2011.07.14	Suchar 2	20	54°05’13’’	23°01’03’’	2.6	32	0.8	0.1	0	0.1	P	4	0.00391719	0.273859	0	2	Suwalki	Dystrofic	sphagnum mat	ecotone	present	none	Sphagnum	0-30	none	none	steep	polyhumic	5.9	56	4	1	3	3	1	1	2	2
714	E	shredder	6	15.3	30.6	3	Enochrus ochropterus	2	2011.07.14	Suchar 2	20	54°05’13’’	23°01’03’’	2.6	32	0.8	0.1	0	0.1	P	4	0	0	0	0	Suwalki	Dystrofic	sphagnum mat	ecotone	present	none	Sphagnum	0-30	none	none	steep	polyhumic	5.9	56	4	1	3	3	1	1	2	2
714	T	shredder	2.8	4.45	22.25	2	Anacaena lutescens	5	2011.07.14	Suchar 2	20	54°05’13’’	23°01’03’’	2.6	32	0.8	0.1	0	0.1	P	4	0.0472726	0.28821	0.2	5	Suwalki	Dystrofic	sphagnum mat	ecotone	present	none	Sphagnum	0-30	none	none	steep	polyhumic	5.9	56	4	1	3	3	1	1	2	2
714	E	predators	3.6	5.67	11.34	2	Noterus crassicornis	2	2011.07.14	Suchar 2	20	54°05’13’’	23°01’03’’	2.6	32	0.8	0.1	0	0.1	P	4	0	0	0	0	Suwalki	Dystrofic	sphagnum mat	ecotone	present	none	Sphagnum	0-30	none	none	steep	polyhumic	5.9	56	4	1	3	3	1	1	2	2
717	E	predators	3.6	5.67	22.68	2	Noterus crassicornis	4	2011.07.14	Suchar 2	20	54°05’13’’	23°01’03’’	2.6	32	0.8	0.1	0	0.1	P	4	0	0	0	0	Suwalki	Dystrofic	sphagnum mat	ecotone	present	none	sand	0-30	none	none	flat	polyhumic	5.9	56	4	1	1	3	1	1	1	2
717	E	shredder	5	11.7	23.4	2	Helochares griseus	2	2011.07.14	Suchar 2	20	54°05’13’’	23°01’03’’	2.6	32	0.8	0.1	0	0.1	P	4	0.034797	0.255814	0	3	Suwalki	Dystrofic	sphagnum mat	ecotone	present	none	sand	0-30	none	none	flat	polyhumic	5.9	56	4	1	1	3	1	1	1	2
717	T	shredder	2.8	4.45	13.35	2	Anacaena lutescens	3	2011.07.14	Suchar 2	20	54°05’13’’	23°01’03’’	2.6	32	0.8	0.1	0	0.1	P	4	0.0472726	0.28821	0.2	5	Suwalki	Dystrofic	sphagnum mat	ecotone	present	none	sand	0-30	none	none	flat	polyhumic	5.9	56	4	1	1	3	1	1	1	2
717	T	shredder	3.9	9.95	29.85	2	Enochrus coarctatus	3	2011.07.14	Suchar 2	20	54°05’13’’	23°01’03’’	2.6	32	0.8	0.1	0	0.1	P	4	0.0467031	0.294643	0	3	Suwalki	Dystrofic	sphagnum mat	ecotone	present	none	sand	0-30	none	none	flat	polyhumic	5.9	56	4	1	1	3	1	1	1	2
720	E	predators	3.6	5.67	5.67	2	Noterus crassicornis	1	2011.07.14	Suchar 3	21	54°05’18’’	23°01’18’’	0.45	39	0.8	0.2	0	0	P	4	0	0	0	0	Suwalki	Dystrofic	sphagnum mat	ecotone	present	none	Sphagnum	0-50	none	none	steep	polyhumic	4.6	55	4	1	3	4	1	1	2	2
720	T	shredder	3.7	5.83	5.83	2	Enochrus affinis	1	2011.07.14	Suchar 3	21	54°05’18’’	23°01’18’’	0.45	39	0.8	0.2	0	0	P	4	0	0	0	0	Suwalki	Dystrofic	sphagnum mat	ecotone	present	none	Sphagnum	0-50	none	none	steep	polyhumic	4.6	55	4	1	3	4	1	1	2	2
725	E	predators	3.6	5.67	90.72	2	Noterus crassicornis	16	2011.07.14	Suchar 2	20	54°05’13’’	23°01’03’’	2.6	32	0.8	0.1	0	0.1	P	4	0	0	0	0	Suwalki	Dystrofic	sphagnum mat	ecotone	present	none	sand	30-50	none	none	steep	polyhumic	5.9	56	4	1	1	4	1	1	2	2
725	E	predators	4.6	12.7	12.7	2	Hyphydrus ovatus	1	2011.07.14	Suchar 2	20	54°05’13’’	23°01’03’’	2.6	32	0.8	0.1	0	0.1	P	4	0.00391719	0.273859	0	2	Suwalki	Dystrofic	sphagnum mat	ecotone	present	none	sand	30-50	none	none	steep	polyhumic	5.9	56	4	1	1	4	1	1	2	2
725	A	shredder	2.1	5.3	5.3	2	Hydroglyphus pusillus	1	2011.07.14	Suchar 2	20	54°05’13’’	23°01’03’’	2.6	32	0.8	0.1	0	0.1	P	4	0	0	0	0	Suwalki	Dystrofic	sphagnum mat	ecotone	present	none	sand	30-50	none	none	steep	polyhumic	5.9	56	4	1	1	4	1	1	2	2
726	E	predators	3.6	5.67	90.72	2	Noterus crassicornis	16	2011.07.14	Suchar 5	23	54°05’20’’	23°01’57’’	2.14	75	0.9	0.1	0	0	P	4	0	0	0	0	Suwalki	Dystrofic	sphagnum mat	ecotone	present	none	Sphagnum	0-50	none	none	steep	polyhumic	5.7	53	4	1	3	4	1	1	2	2
726	E	shredder	5	11.7	11.7	2	Helochares griseus	1	2011.07.14	Suchar 5	23	54°05’20’’	23°01’57’’	2.14	75	0.9	0.1	0	0	P	4	0.034797	0.255814	0	3	Suwalki	Dystrofic	sphagnum mat	ecotone	present	none	Sphagnum	0-50	none	none	steep	polyhumic	5.7	53	4	1	3	4	1	1	2	2
726	T	shredder	3.7	5.83	5.83	2	Enochrus affinis	1	2011.07.14	Suchar 5	23	54°05’20’’	23°01’57’’	2.14	75	0.9	0.1	0	0	P	4	0	0	0	0	Suwalki	Dystrofic	sphagnum mat	ecotone	present	none	Sphagnum	0-50	none	none	steep	polyhumic	5.7	53	4	1	3	4	1	1	2	2
726	T	shredder	3.9	9.95	9.95	2	Enochrus coarctatus	1	2011.07.14	Suchar 5	23	54°05’20’’	23°01’57’’	2.14	75	0.9	0.1	0	0	P	4	0.0467031	0.294643	0	3	Suwalki	Dystrofic	sphagnum mat	ecotone	present	none	Sphagnum	0-50	none	none	steep	polyhumic	5.7	53	4	1	3	4	1	1	2	2
727	E	predators	3.6	5.67	73.71	2	Noterus crassicornis	13	2011.07.14	Suchar 5	23	54°05’20’’	23°01’57’’	2.14	75	0.9	0.1	0	0	P	4	0	0	0	0	Suwalki	Dystrofic	sphagnum mat	ecotone	present	none	Sphagnum	0-50	none	none	steep	polyhumic	5.7	53	4	1	3	4	1	1	2	2
727	E	shredder	6.1	15.3	15.3	3	Enochrus testaceus	1	2011.07.14	Suchar 5	23	54°05’20’’	23°01’57’’	2.14	75	0.9	0.1	0	0	P	4					Suwalki	Dystrofic	sphagnum mat	ecotone	present	none	Sphagnum	0-50	none	none	steep	polyhumic	5.7	53	4	1	3	4	1	1	2	2
727	E	shredder	6	15.3	15.3	3	Enochrus ochropterus	1	2011.07.14	Suchar 5	23	54°05’20’’	23°01’57’’	2.14	75	0.9	0.1	0	0	P	4	0	0	0	0	Suwalki	Dystrofic	sphagnum mat	ecotone	present	none	Sphagnum	0-50	none	none	steep	polyhumic	5.7	53	4	1	3	4	1	1	2	2
727	T	shredder	3.7	5.83	5.83	2	Enochrus affinis	1	2011.07.14	Suchar 5	23	54°05’20’’	23°01’57’’	2.14	75	0.9	0.1	0	0	P	4	0	0	0	0	Suwalki	Dystrofic	sphagnum mat	ecotone	present	none	Sphagnum	0-50	none	none	steep	polyhumic	5.7	53	4	1	3	4	1	1	2	2
728	E	predators	3.6	5.67	22.68	2	Noterus crassicornis	4	2011.07.14	Suchar 1	19	54°05’07’’	23°00’54’’	1.12	31	0.8	0.2	0	0	P	4	0	0	0	0	Suwalki	Dystrofic	sphagnum mat	ecotone	present	none	Sphagnum	0-30	none	none	steep	polyhumic	6.3	57	4	1	3	3	1	1	2	2
728	E	shredder	4.1	10.46	10.46	1	Coelostoma orbiculare	1	2011.07.14	Suchar 1	19	54°05’07’’	23°00’54’’	1.12	31	0.8	0.2	0	0	P	4	0	0	0	0	Suwalki	Dystrofic	sphagnum mat	ecotone	present	none	Sphagnum	0-30	none	none	steep	polyhumic	6.3	57	4	1	3	3	1	1	2	2
728	T	shredder	2.8	4.45	40.05	2	Anacaena lutescens	9	2011.07.14	Suchar 1	19	54°05’07’’	23°00’54’’	1.12	31	0.8	0.2	0	0	P	4	0.0472726	0.28821	0.2	5	Suwalki	Dystrofic	sphagnum mat	ecotone	present	none	Sphagnum	0-30	none	none	steep	polyhumic	6.3	57	4	1	3	3	1	1	2	2
728	T	shredder	3.9	9.95	19.9	2	Enochrus coarctatus	2	2011.07.14	Suchar 1	19	54°05’07’’	23°00’54’’	1.12	31	0.8	0.2	0	0	P	4	0.0467031	0.294643	0	3	Suwalki	Dystrofic	sphagnum mat	ecotone	present	none	Sphagnum	0-30	none	none	steep	polyhumic	6.3	57	4	1	3	3	1	1	2	2
728	A	polyphaga	3.4	5.1	5.1	2	Haliplus confinis	1	2011.07.14	Suchar 1	19	54°05’07’’	23°00’54’’	1.12	31	0.8	0.2	0	0	P	4	0	0	0	0	Suwalki	Dystrofic	sphagnum mat	ecotone	present	none	Sphagnum	0-30	none	none	steep	polyhumic	6.3	57	4	1	3	3	1	1	2	2
728	T	predators	3.1	4.88	4.88	2	Hydroporus tristis	1	2011.07.14	Suchar 1	19	54°05’07’’	23°00’54’’	1.12	31	0.8	0.2	0	0	P	4	0	0	0	0	Suwalki	Dystrofic	sphagnum mat	ecotone	present	none	Sphagnum	0-30	none	none	steep	polyhumic	6.3	57	4	1	3	3	1	1	2	2
729	T	shredder	2.8	4.45	31.15	2	Anacaena lutescens	7	2011.07.14	Suchar 1	19	54°05’07’’	23°00’54’’	1.12	31	0.8	0.2	0	0	P	4	0.0472726	0.28821	0.2	5	Suwalki	Dystrofic	sphagnum mat	pond and pocket	present	none	Sphagnum	0-30	none	none	steep	polyhumic	6.3	57	4	2	3	3	1	1	2	2
729	T	shredder	3.7	5.83	5.83	2	Enochrus affinis	1	2011.07.14	Suchar 1	19	54°05’07’’	23°00’54’’	1.12	31	0.8	0.2	0	0	P	4	0	0	0	0	Suwalki	Dystrofic	sphagnum mat	pond and pocket	present	none	Sphagnum	0-30	none	none	steep	polyhumic	6.3	57	4	2	3	3	1	1	2	2
729	T	predators	1.85	2.9	2.9	1	Hydroporus scalesianus	1	2011.07.14	Suchar 1	19	54°05’07’’	23°00’54’’	1.12	31	0.8	0.2	0	0	P	4	0	0	0	0	Suwalki	Dystrofic	sphagnum mat	pond and pocket	present	none	Sphagnum	0-30	none	none	steep	polyhumic	6.3	57	4	2	3	3	1	1	2	2
729	T	predators	3.5	5.6	5.6	2	Hydroporus pubescens	1	2011.07.14	Suchar 1	19	54°05’07’’	23°00’54’’	1.12	31	0.8	0.2	0	0	P	4	0	0	0	0	Suwalki	Dystrofic	sphagnum mat	pond and pocket	present	none	Sphagnum	0-30	none	none	steep	polyhumic	6.3	57	4	2	3	3	1	1	2	2
729	T	predators	3.1	4.88	53.68	2	Hydroporus tristis	11	2011.07.14	Suchar 1	19	54°05’07’’	23°00’54’’	1.12	31	0.8	0.2	0	0	P	4	0	0	0	0	Suwalki	Dystrofic	sphagnum mat	pond and pocket	present	none	Sphagnum	0-30	none	none	steep	polyhumic	6.3	57	4	2	3	3	1	1	2	2
729	T	predators	2.7	4.3	8.6	2	Hydroporus umbrosus	2	2011.07.14	Suchar 1	19	54°05’07’’	23°00’54’’	1.12	31	0.8	0.2	0	0	P	4	0	0	0	0	Suwalki	Dystrofic	sphagnum mat	pond and pocket	present	none	Sphagnum	0-30	none	none	steep	polyhumic	6.3	57	4	2	3	3	1	1	2	2
730	E	predators	31	2154.8	2154.8	4	Dytiscus marginalis ( L. )	1	2011.07.14	Suchar 3	21	54°05’18’’	23°01’18’’	0.45	39	0.8	0.2	0	0	P	4	0	0	0	0	Suwalki	Dystrofic	sphagnum mat	ecotone	present	none	Sphagnum	0-30	none	none	steep	polyhumic	4.6	55	4	1	3	3	1	1	2	2
730	E	predators	4.6	12.7	12.7	2	Hyphydrus ovatus	1	2011.07.14	Suchar 3	21	54°05’18’’	23°01’18’’	0.45	39	0.8	0.2	0	0	P	4	0.00391719	0.273859	0	2	Suwalki	Dystrofic	sphagnum mat	ecotone	present	none	Sphagnum	0-30	none	none	steep	polyhumic	4.6	55	4	1	3	3	1	1	2	2
730	E	predators	3.6	5.67	11.34	2	Noterus crassicornis	2	2011.07.14	Suchar 3	21	54°05’18’’	23°01’18’’	0.45	39	0.8	0.2	0	0	P	4	0	0	0	0	Suwalki	Dystrofic	sphagnum mat	ecotone	present	none	Sphagnum	0-30	none	none	steep	polyhumic	4.6	55	4	1	3	3	1	1	2	2
730	P	predators	3.3	4.9	4.9	2	Porhydrus lineatus	1	2011.07.14	Suchar 3	21	54°05’18’’	23°01’18’’	0.45	39	0.8	0.2	0	0	P	4	0	0	0	0	Suwalki	Dystrofic	sphagnum mat	ecotone	present	none	Sphagnum	0-30	none	none	steep	polyhumic	4.6	55	4	1	3	3	1	1	2	2
730	T	shredder	3.7	5.83	11.66	2	Enochrus affinis	2	2011.07.14	Suchar 3	21	54°05’18’’	23°01’18’’	0.45	39	0.8	0.2	0	0	P	4	0	0	0	0	Suwalki	Dystrofic	sphagnum mat	ecotone	present	none	Sphagnum	0-30	none	none	steep	polyhumic	4.6	55	4	1	3	3	1	1	2	2
730	E	Grazer and scraper	1.6	2.4	2.4	1	Ochthebius minimus	1	2011.07.14	Suchar 3	21	54°05’18’’	23°01’18’’	0.45	39	0.8	0.2	0	0	P	4	0.030303	0.269388	0	2	Suwalki	Dystrofic	sphagnum mat	ecotone	present	none	Sphagnum	0-30	none	none	steep	polyhumic	4.6	55	4	1	3	3	1	1	2	2
731	T	shredder	3.9	9.95	9.95	2	Enochrus coarctatus	1	2011.07.14	Suchar 2	20	54°05’13’’	23°01’03’’	2.6	32	0.8	0.1	0	0.1	P	4	0.0467031	0.294643	0	3	Suwalki	Dystrofic	sphagnum mat	pond and pocket	present	none	Sphagnum	0-30	none	none	steep	polyhumic	5.9	56	4	2	3	3	1	1	2	2
731	E	predators	4.6	12.7	12.7	2	Hyphydrus ovatus	1	2011.07.14	Suchar 2	20	54°05’13’’	23°01’03’’	2.6	32	0.8	0.1	0	0.1	P	4	0.00391719	0.273859	0	2	Suwalki	Dystrofic	sphagnum mat	pond and pocket	present	none	Sphagnum	0-30	none	none	steep	polyhumic	5.9	56	4	2	3	3	1	1	2	2
731	E	predators	3.6	5.67	17.01	2	Noterus crassicornis	3	2011.07.14	Suchar 2	20	54°05’13’’	23°01’03’’	2.6	32	0.8	0.1	0	0.1	P	4	0	0	0	0	Suwalki	Dystrofic	sphagnum mat	pond and pocket	present	none	Sphagnum	0-30	none	none	steep	polyhumic	5.9	56	4	2	3	3	1	1	2	2
731	T	predators	2.4	3.78	3.78	2	Hygrotus decoratus	1	2011.07.14	Suchar 2	20	54°05’13’’	23°01’03’’	2.6	32	0.8	0.1	0	0.1	P	4	0	0	0	0	Suwalki	Dystrofic	sphagnum mat	pond and pocket	present	none	Sphagnum	0-30	none	none	steep	polyhumic	5.9	56	4	2	3	3	1	1	2	2
782	E	predators	17.3	301.2	301.2	4	Acilius sulcatus	1	2011.09.23	Suchar 2	20	54°05’13’’	23°01’03’’	2.6	32	0.8	0.1	0	0.1	P	4	0	0	0	0	Suwalki	Dystrofic	sphagnum mat	ecotone	present	none	sand	30-50	none	none	steep	polyhumic	5.9	56	4	1	1	4	1	1	2	2
782	E	predators	4.6	12.7	25.4	2	Hyphydrus ovatus	2	2011.09.23	Suchar 2	20	54°05’13’’	23°01’03’’	2.6	32	0.8	0.1	0	0.1	P	4	0.00391719	0.273859	0	2	Suwalki	Dystrofic	sphagnum mat	ecotone	present	none	sand	30-50	none	none	steep	polyhumic	5.9	56	4	1	1	4	1	1	2	2
782	A	shredder	2.1	5.3	5.3	2	Hydroglyphus pusillus	1	2011.09.23	Suchar 2	20	54°05’13’’	23°01’03’’	2.6	32	0.8	0.1	0	0.1	P	4	0	0	0	0	Suwalki	Dystrofic	sphagnum mat	ecotone	present	none	sand	30-50	none	none	steep	polyhumic	5.9	56	4	1	1	4	1	1	2	2
782	E	predators	3.6	5.67	5.67	2	Noterus crassicornis	1	2011.09.23	Suchar 2	20	54°05’13’’	23°01’03’’	2.6	32	0.8	0.1	0	0.1	P	4	0	0	0	0	Suwalki	Dystrofic	sphagnum mat	ecotone	present	none	sand	30-50	none	none	steep	polyhumic	5.9	56	4	1	1	4	1	1	2	2
783	E	predators	3.3	5.2	5.2	2	Hygrotus inaequalis	1	2011.09.23	suchar 4	22	54°05’22’’	23°01’19’’	1.04	44	0.8	0.2	0	0	P	4	0	0	0	0	Suwalki	Dystrofic	sphagnum mat	ecotone	present	none	Sphagnum	10-50	none	none	steep	polyhumic	4.5	52	4	1	3	4	1	1	2	2
783	E	predators	4.5	11.5	23	2	Laccophilus minutus	2	2011.09.23	suchar 4	22	54°05’22’’	23°01’19’’	1.04	44	0.8	0.2	0	0	P	4	0.0154867	0.295964	0.166667	4	Suwalki	Dystrofic	sphagnum mat	ecotone	present	none	Sphagnum	10-50	none	none	steep	polyhumic	4.5	52	4	1	3	4	1	1	2	2
783	E	predators	3.6	5.67	28.35	2	Noterus crassicornis	5	2011.09.23	suchar 4	22	54°05’22’’	23°01’19’’	1.04	44	0.8	0.2	0	0	P	4	0	0	0	0	Suwalki	Dystrofic	sphagnum mat	ecotone	present	none	Sphagnum	10-50	none	none	steep	polyhumic	4.5	52	4	1	3	4	1	1	2	2
783	E	shredder	5	11.7	23.4	2	Helochares griseus	2	2011.09.23	suchar 4	22	54°05’22’’	23°01’19’’	1.04	44	0.8	0.2	0	0	P	4	0.034797	0.255814	0	3	Suwalki	Dystrofic	sphagnum mat	ecotone	present	none	Sphagnum	10-50	none	none	steep	polyhumic	4.5	52	4	1	3	4	1	1	2	2
783	A	shredder	2.1	5.3	5.3	2	Hydroglyphus pusillus	1	2011.09.23	suchar 4	22	54°05’22’’	23°01’19’’	1.04	44	0.8	0.2	0	0	P	4	0	0	0	0	Suwalki	Dystrofic	sphagnum mat	ecotone	present	none	Sphagnum	10-50	none	none	steep	polyhumic	4.5	52	4	1	3	4	1	1	2	2
783	T	shredder	2.8	4.45	8.9	2	Anacaena lutescens	2	2011.09.23	suchar 4	22	54°05’22’’	23°01’19’’	1.04	44	0.8	0.2	0	0	P	4	0.0472726	0.28821	0.2	5	Suwalki	Dystrofic	sphagnum mat	ecotone	present	none	Sphagnum	10-50	none	none	steep	polyhumic	4.5	52	4	1	3	4	1	1	2	2
783	T	shredder	3.9	9.95	9.95	2	Enochrus coarctatus	1	2011.09.23	suchar 4	22	54°05’22’’	23°01’19’’	1.04	44	0.8	0.2	0	0	P	4	0.0467031	0.294643	0	3	Suwalki	Dystrofic	sphagnum mat	ecotone	present	none	Sphagnum	10-50	none	none	steep	polyhumic	4.5	52	4	1	3	4	1	1	2	2
783	E	shredder	5.1	14.6	14.6	3	Enochrus quadripunctatus	1	2011.09.23	suchar 4	22	54°05’22’’	23°01’19’’	1.04	44	0.8	0.2	0	0	P	4	0.0502478	0.276151	0	3	Suwalki	Dystrofic	sphagnum mat	ecotone	present	none	Sphagnum	10-50	none	none	steep	polyhumic	4.5	52	4	1	3	4	1	1	2	2
799	T	shredder	3.9	9.95	9.95	2	Enochrus coarctatus	1	2011.09.23	Suchar 2	20	54°05’13’’	23°01’03’’	2.6	32	0.8	0.1	0	0.1	P	4	0.0467031	0.294643	0	3	Suwalki	Dystrofic	sphagnum mat	pressed Sphagnum mat	present	none	Sphagnum	0-10	none	none	flat	polyhumic	5.9	56	4	3	3	1	1	1	1	2
799	E	predators	11.5	210	210	4	Rhantus pulverosus	1	2011.09.23	Suchar 2	20	54°05’13’’	23°01’03’’	2.6	32	0.8	0.1	0	0.1	P	4	0.0378381	0.280851	0.2	6	Suwalki	Dystrofic	sphagnum mat	pressed Sphagnum mat	present	none	Sphagnum	0-10	none	none	flat	polyhumic	5.9	56	4	3	3	1	1	1	1	2
803	E	predators	14.2	274.6	274.6	4	Hydaticus seminiger	1	2011.09.23	suchar 4	22	54°05’22’’	23°01’19’’	1.04	44	0.8	0.2	0	0	P	4	0.0432495	0.312796	0	4	Suwalki	Dystrofic	sphagnum mat	pond and pocket	present	none	Sphagnum	0-30	none	none	steep	polyhumic	4.5	52	4	2	3	3	1	1	2	2
803	E	predators	4.6	12.7	12.7	2	Hyphydrus ovatus	1	2011.09.23	suchar 4	22	54°05’22’’	23°01’19’’	1.04	44	0.8	0.2	0	0	P	4	0.00391719	0.273859	0	2	Suwalki	Dystrofic	sphagnum mat	pond and pocket	present	none	Sphagnum	0-30	none	none	steep	polyhumic	4.5	52	4	2	3	3	1	1	2	2
803	E	predators	3.6	5.67	28.35	2	Noterus crassicornis	5	2011.09.23	suchar 4	22	54°05’22’’	23°01’19’’	1.04	44	0.8	0.2	0	0	P	4	0	0	0	0	Suwalki	Dystrofic	sphagnum mat	pond and pocket	present	none	Sphagnum	0-30	none	none	steep	polyhumic	4.5	52	4	2	3	3	1	1	2	2
803	E	shredder	5	11.7	35.1	2	Helochares griseus	3	2011.09.23	suchar 4	22	54°05’22’’	23°01’19’’	1.04	44	0.8	0.2	0	0	P	4	0.034797	0.255814	0	3	Suwalki	Dystrofic	sphagnum mat	pond and pocket	present	none	Sphagnum	0-30	none	none	steep	polyhumic	4.5	52	4	2	3	3	1	1	2	2
803	T	shredder	2.8	4.45	17.8	2	Anacaena lutescens	4	2011.09.23	suchar 4	22	54°05’22’’	23°01’19’’	1.04	44	0.8	0.2	0	0	P	4	0.0472726	0.28821	0.2	5	Suwalki	Dystrofic	sphagnum mat	pond and pocket	present	none	Sphagnum	0-30	none	none	steep	polyhumic	4.5	52	4	2	3	3	1	1	2	2
803	T	predators	3.1	4.88	9.76	2	Hydroporus tristis	2	2011.09.23	suchar 4	22	54°05’22’’	23°01’19’’	1.04	44	0.8	0.2	0	0	P	4	0	0	0	0	Suwalki	Dystrofic	sphagnum mat	pond and pocket	present	none	Sphagnum	0-30	none	none	steep	polyhumic	4.5	52	4	2	3	3	1	1	2	2
805	E	predators	3.6	5.67	28.35	2	Noterus crassicornis	5	2011.09.23	suchar 4	22	54°05’22’’	23°01’19’’	1.04	44	0.8	0.2	0	0	P	4	0	0	0	0	Suwalki	Dystrofic	sphagnum mat	ecotone	present	none	Sphagnum	10-50	none	none	steep	polyhumic	4.5	52	4	1	3	4	1	1	2	2
805	E	shredder	5	11.7	11.7	2	Helochares griseus	1	2011.09.23	suchar 4	22	54°05’22’’	23°01’19’’	1.04	44	0.8	0.2	0	0	P	4	0.034797	0.255814	0	3	Suwalki	Dystrofic	sphagnum mat	ecotone	present	none	Sphagnum	10-50	none	none	steep	polyhumic	4.5	52	4	1	3	4	1	1	2	2
805	T	shredder	3.9	9.95	9.95	2	Enochrus coarctatus	1	2011.09.23	suchar 4	22	54°05’22’’	23°01’19’’	1.04	44	0.8	0.2	0	0	P	4	0.0467031	0.294643	0	3	Suwalki	Dystrofic	sphagnum mat	ecotone	present	none	Sphagnum	10-50	none	none	steep	polyhumic	4.5	52	4	1	3	4	1	1	2	2
805	E	predators	3.3	5.2	10.4	2	Hygrotus inaequalis	2	2011.09.23	suchar 4	22	54°05’22’’	23°01’19’’	1.04	44	0.8	0.2	0	0	P	4	0	0	0	0	Suwalki	Dystrofic	sphagnum mat	ecotone	present	none	Sphagnum	10-50	none	none	steep	polyhumic	4.5	52	4	1	3	4	1	1	2	2
805	A	shredder	2.1	5.3	10.6	2	Hydroglyphus pusillus	2	2011.09.23	suchar 4	22	54°05’22’’	23°01’19’’	1.04	44	0.8	0.2	0	0	P	4	0	0	0	0	Suwalki	Dystrofic	sphagnum mat	ecotone	present	none	Sphagnum	10-50	none	none	steep	polyhumic	4.5	52	4	1	3	4	1	1	2	2
805	T	predators	3.1	4.88	4.88	2	Hydroporus tristis	1	2011.09.23	suchar 4	22	54°05’22’’	23°01’19’’	1.04	44	0.8	0.2	0	0	P	4	0	0	0	0	Suwalki	Dystrofic	sphagnum mat	ecotone	present	none	Sphagnum	10-50	none	none	steep	polyhumic	4.5	52	4	1	3	4	1	1	2	2
805	T	predators	11	180.8	180.8	4	Ilybius subaeneus	1	2011.09.23	suchar 4	22	54°05’22’’	23°01’19’’	1.04	44	0.8	0.2	0	0	P	4	0	0	0	0	Suwalki	Dystrofic	sphagnum mat	ecotone	present	none	Sphagnum	10-50	none	none	steep	polyhumic	4.5	52	4	1	3	4	1	1	2	2
806	T	predators	14.8	280.6	1964.2	4	Acilius canaliculatus	7	2011.09.23	Suchar 3	21	54°05’18’’	23°01’18’’	0.45	39	0.8	0.2	0	0	P	4	0.0408955	0.331658	0.2	5	Suwalki	Dystrofic	sphagnum mat	pond and pocket	present	none	Sphagnum	5-40	none	none	steep	polyhumic	4.6	55	4	2	3	4	1	1	2	2
806	E	predators	17.3	301.2	1204.8	4	Acilius sulcatus	4	2011.09.23	Suchar 3	21	54°05’18’’	23°01’18’’	0.45	39	0.8	0.2	0	0	P	4	0	0	0	0	Suwalki	Dystrofic	sphagnum mat	pond and pocket	present	none	Sphagnum	5-40	none	none	steep	polyhumic	4.6	55	4	2	3	4	1	1	2	2
806	E	predators	3.6	5.67	153.09	2	Noterus crassicornis	27	2011.09.23	Suchar 3	21	54°05’18’’	23°01’18’’	0.45	39	0.8	0.2	0	0	P	4	0	0	0	0	Suwalki	Dystrofic	sphagnum mat	pond and pocket	present	none	Sphagnum	5-40	none	none	steep	polyhumic	4.6	55	4	2	3	4	1	1	2	2
806	E	predators	3.3	5.2	10.4	2	Hygrotus inaequalis	2	2011.09.23	Suchar 3	21	54°05’18’’	23°01’18’’	0.45	39	0.8	0.2	0	0	P	4	0	0	0	0	Suwalki	Dystrofic	sphagnum mat	pond and pocket	present	none	Sphagnum	5-40	none	none	steep	polyhumic	4.6	55	4	2	3	4	1	1	2	2
806	T	predators	2.4	3.78	11.34	2	Hygrotus decoratus	3	2011.09.23	Suchar 3	21	54°05’18’’	23°01’18’’	0.45	39	0.8	0.2	0	0	P	4	0	0	0	0	Suwalki	Dystrofic	sphagnum mat	pond and pocket	present	none	Sphagnum	5-40	none	none	steep	polyhumic	4.6	55	4	2	3	4	1	1	2	2
806	E	predators	4.5	11.5	11.5	2	Laccophilus minutus	1	2011.09.23	Suchar 3	21	54°05’18’’	23°01’18’’	0.45	39	0.8	0.2	0	0	P	4	0.0154867	0.295964	0.166667	4	Suwalki	Dystrofic	sphagnum mat	pond and pocket	present	none	Sphagnum	5-40	none	none	steep	polyhumic	4.6	55	4	2	3	4	1	1	2	2
806	P	predators	3.3	4.9	4.9	2	Porhydrus lineatus	1	2011.09.23	Suchar 3	21	54°05’18’’	23°01’18’’	0.45	39	0.8	0.2	0	0	P	4	0	0	0	0	Suwalki	Dystrofic	sphagnum mat	pond and pocket	present	none	Sphagnum	5-40	none	none	steep	polyhumic	4.6	55	4	2	3	4	1	1	2	2
806	E	predators	1.9	2.99	5.98	1	Bidessus unistriatus	2	2011.09.23	Suchar 3	21	54°05’18’’	23°01’18’’	0.45	39	0.8	0.2	0	0	P	4	0.0110048	0.309859	0.5	4	Suwalki	Dystrofic	sphagnum mat	pond and pocket	present	none	Sphagnum	5-40	none	none	steep	polyhumic	4.6	55	4	2	3	4	1	1	2	2
806	A	shredder	2.1	5.3	74.2	2	Hydroglyphus pusillus	14	2011.09.23	Suchar 3	21	54°05’18’’	23°01’18’’	0.45	39	0.8	0.2	0	0	P	4	0	0	0	0	Suwalki	Dystrofic	sphagnum mat	pond and pocket	present	none	Sphagnum	5-40	none	none	steep	polyhumic	4.6	55	4	2	3	4	1	1	2	2
806	E	shredder	5	11.7	23.4	2	Helochares griseus	2	2011.09.23	Suchar 3	21	54°05’18’’	23°01’18’’	0.45	39	0.8	0.2	0	0	P	4	0.034797	0.255814	0	3	Suwalki	Dystrofic	sphagnum mat	pond and pocket	present	none	Sphagnum	5-40	none	none	steep	polyhumic	4.6	55	4	2	3	4	1	1	2	2
806	T	shredder	2.8	4.45	26.7	2	Anacaena lutescens	6	2011.09.23	Suchar 3	21	54°05’18’’	23°01’18’’	0.45	39	0.8	0.2	0	0	P	4	0.0472726	0.28821	0.2	5	Suwalki	Dystrofic	sphagnum mat	pond and pocket	present	none	Sphagnum	5-40	none	none	steep	polyhumic	4.6	55	4	2	3	4	1	1	2	2
806	T	shredder	3.9	9.95	59.7	2	Enochrus coarctatus	6	2011.09.23	Suchar 3	21	54°05’18’’	23°01’18’’	0.45	39	0.8	0.2	0	0	P	4	0.0467031	0.294643	0	3	Suwalki	Dystrofic	sphagnum mat	pond and pocket	present	none	Sphagnum	5-40	none	none	steep	polyhumic	4.6	55	4	2	3	4	1	1	2	2
806	T	shredder	3.7	5.83	11.66	2	Enochrus affinis	2	2011.09.23	Suchar 3	21	54°05’18’’	23°01’18’’	0.45	39	0.8	0.2	0	0	P	4	0	0	0	0	Suwalki	Dystrofic	sphagnum mat	pond and pocket	present	none	Sphagnum	5-40	none	none	steep	polyhumic	4.6	55	4	2	3	4	1	1	2	2
806	E	predators	14.25	280.6	280.6	4	Graphoderus cinereus	1	2011.09.23	Suchar 3	21	54°05’18’’	23°01’18’’	0.45	39	0.8	0.2	0	0	P	4	0.030303	0.256809	0	2	Suwalki	Dystrofic	sphagnum mat	pond and pocket	present	none	Sphagnum	5-40	none	none	steep	polyhumic	4.6	55	4	2	3	4	1	1	2	2
806	E	predators	10.75	180	180	4	Rhantus notatus	1	2011.09.23	Suchar 3	21	54°05’18’’	23°01’18’’	0.45	39	0.8	0.2	0	0	P	4	0	0	0	0	Suwalki	Dystrofic	sphagnum mat	pond and pocket	present	none	Sphagnum	5-40	none	none	steep	polyhumic	4.6	55	4	2	3	4	1	1	2	2
806	T	predators	2.7	4.3	4.3	2	Hydroporus obscurus	1	2011.09.23	Suchar 3	21	54°05’18’’	23°01’18’’	0.45	39	0.8	0.2	0	0	P	4	0	0	0	0	Suwalki	Dystrofic	sphagnum mat	pond and pocket	present	none	Sphagnum	5-40	none	none	steep	polyhumic	4.6	55	4	2	3	4	1	1	2	2
806	T	predators	3	4.73	14.19	2	Hydroporus angustatus	3	2011.09.23	Suchar 3	21	54°05’18’’	23°01’18’’	0.45	39	0.8	0.2	0	0	P	4	0	0	0	0	Suwalki	Dystrofic	sphagnum mat	pond and pocket	present	none	Sphagnum	5-40	none	none	steep	polyhumic	4.6	55	4	2	3	4	1	1	2	2
807	E	predators	11.5	210	420	4	Rhantus pulverosus	2	2011.09.23	Suchar 3	21	54°05’18’’	23°01’18’’	0.45	39	0.8	0.2	0	0	P	4	0.0378381	0.280851	0.2	6	Suwalki	Dystrofic	sphagnum mat	ecotone	present	none	Sphagnum	10-50	none	none	steep	polyhumic	4.6	55	4	1	3	4	1	1	2	2
807	E	predators	3.6	5.67	17.01	2	Noterus crassicornis	3	2011.09.23	Suchar 3	21	54°05’18’’	23°01’18’’	0.45	39	0.8	0.2	0	0	P	4	0	0	0	0	Suwalki	Dystrofic	sphagnum mat	ecotone	present	none	Sphagnum	10-50	none	none	steep	polyhumic	4.6	55	4	1	3	4	1	1	2	2
807	E	predators	5.1	13	26	3	Coelambus impressopunctatus	2	2011.09.23	Suchar 3	21	54°05’18’’	23°01’18’’	0.45	39	0.8	0.2	0	0	P	4	0	0	0	0	Suwalki	Dystrofic	sphagnum mat	ecotone	present	none	Sphagnum	10-50	none	none	steep	polyhumic	4.6	55	4	1	3	4	1	1	2	2
807	A	shredder	2.1	5.3	10.6	2	Hydroglyphus pusillus	2	2011.09.23	Suchar 3	21	54°05’18’’	23°01’18’’	0.45	39	0.8	0.2	0	0	P	4	0	0	0	0	Suwalki	Dystrofic	sphagnum mat	ecotone	present	none	Sphagnum	10-50	none	none	steep	polyhumic	4.6	55	4	1	3	4	1	1	2	2
807	E	predators	3.3	5.2	10.4	2	Hygrotus inaequalis	2	2011.09.23	Suchar 3	21	54°05’18’’	23°01’18’’	0.45	39	0.8	0.2	0	0	P	4	0	0	0	0	Suwalki	Dystrofic	sphagnum mat	ecotone	present	none	Sphagnum	10-50	none	none	steep	polyhumic	4.6	55	4	1	3	4	1	1	2	2
807	T	predators	3	4.73	4.73	2	Hydroporus angustatus	1	2011.09.23	Suchar 3	21	54°05’18’’	23°01’18’’	0.45	39	0.8	0.2	0	0	P	4	0	0	0	0	Suwalki	Dystrofic	sphagnum mat	ecotone	present	none	Sphagnum	10-50	none	none	steep	polyhumic	4.6	55	4	1	3	4	1	1	2	2
807	T	predators	3.1	4.88	4.88	2	Hydroporus tristis	1	2011.09.23	Suchar 3	21	54°05’18’’	23°01’18’’	0.45	39	0.8	0.2	0	0	P	4	0	0	0	0	Suwalki	Dystrofic	sphagnum mat	ecotone	present	none	Sphagnum	10-50	none	none	steep	polyhumic	4.6	55	4	1	3	4	1	1	2	2
807	E	polyphaga	2.95	5	5	2	Haliplus immaculatus	1	2011.09.23	Suchar 3	21	54°05’18’’	23°01’18’’	0.45	39	0.8	0.2	0	0	P	4	0.00669789	0.268293	0.333333	3	Suwalki	Dystrofic	sphagnum mat	ecotone	present	none	Sphagnum	10-50	none	none	steep	polyhumic	4.6	55	4	1	3	4	1	1	2	2
809	E	predators	3.6	5.67	17.01	2	Noterus crassicornis	3	2011.09.23	Suchar 2	20	54°05’13’’	23°01’03’’	2.6	32	0.8	0.1	0	0.1	P	4	0	0	0	0	Suwalki	Dystrofic	sphagnum mat	ecotone	present	none	Sphagnum	5-40	none	none	steep	polyhumic	5.9	56	4	1	3	4	1	1	2	2
809	E	predators	4.6	12.7	25.4	2	Hyphydrus ovatus	2	2011.09.23	Suchar 2	20	54°05’13’’	23°01’03’’	2.6	32	0.8	0.1	0	0.1	P	4	0.00391719	0.273859	0	2	Suwalki	Dystrofic	sphagnum mat	ecotone	present	none	Sphagnum	5-40	none	none	steep	polyhumic	5.9	56	4	1	3	4	1	1	2	2
809	E	predators	3.3	5.2	5.2	2	Hygrotus inaequalis	1	2011.09.23	Suchar 2	20	54°05’13’’	23°01’03’’	2.6	32	0.8	0.1	0	0.1	P	4	0	0	0	0	Suwalki	Dystrofic	sphagnum mat	ecotone	present	none	Sphagnum	5-40	none	none	steep	polyhumic	5.9	56	4	1	3	4	1	1	2	2
809	T	predators	2.4	3.78	3.78	2	Hygrotus decoratus	1	2011.09.23	Suchar 2	20	54°05’13’’	23°01’03’’	2.6	32	0.8	0.1	0	0.1	P	4	0	0	0	0	Suwalki	Dystrofic	sphagnum mat	ecotone	present	none	Sphagnum	5-40	none	none	steep	polyhumic	5.9	56	4	1	3	4	1	1	2	2
809	E	predators	4.5	11.5	11.5	2	Laccophilus minutus	1	2011.09.23	Suchar 2	20	54°05’13’’	23°01’03’’	2.6	32	0.8	0.1	0	0.1	P	4	0.0154867	0.295964	0.166667	4	Suwalki	Dystrofic	sphagnum mat	ecotone	present	none	Sphagnum	5-40	none	none	steep	polyhumic	5.9	56	4	1	3	4	1	1	2	2
809	T	shredder	2.8	4.45	22.25	2	Anacaena lutescens	5	2011.09.23	Suchar 2	20	54°05’13’’	23°01’03’’	2.6	32	0.8	0.1	0	0.1	P	4	0.0472726	0.28821	0.2	5	Suwalki	Dystrofic	sphagnum mat	ecotone	present	none	Sphagnum	5-40	none	none	steep	polyhumic	5.9	56	4	1	3	4	1	1	2	2
809	E	shredder	5	11.7	11.7	2	Helochares griseus	1	2011.09.23	Suchar 2	20	54°05’13’’	23°01’03’’	2.6	32	0.8	0.1	0	0.1	P	4	0.034797	0.255814	0	3	Suwalki	Dystrofic	sphagnum mat	ecotone	present	none	Sphagnum	5-40	none	none	steep	polyhumic	5.9	56	4	1	3	4	1	1	2	2
809	E	shredder	6	15.3	15.3	3	Enochrus ochropterus	1	2011.09.23	Suchar 2	20	54°05’13’’	23°01’03’’	2.6	32	0.8	0.1	0	0.1	P	4	0	0	0	0	Suwalki	Dystrofic	sphagnum mat	ecotone	present	none	Sphagnum	5-40	none	none	steep	polyhumic	5.9	56	4	1	3	4	1	1	2	2
809	A	shredder	2.1	5.3	5.3	2	Hydroglyphus pusillus	1	2011.09.23	Suchar 2	20	54°05’13’’	23°01’03’’	2.6	32	0.8	0.1	0	0.1	P	4	0	0	0	0	Suwalki	Dystrofic	sphagnum mat	ecotone	present	none	Sphagnum	5-40	none	none	steep	polyhumic	5.9	56	4	1	3	4	1	1	2	2
809	T	shredder	3.9	9.95	9.95	2	Enochrus coarctatus	1	2011.09.23	Suchar 2	20	54°05’13’’	23°01’03’’	2.6	32	0.8	0.1	0	0.1	P	4	0.0467031	0.294643	0	3	Suwalki	Dystrofic	sphagnum mat	ecotone	present	none	Sphagnum	5-40	none	none	steep	polyhumic	5.9	56	4	1	3	4	1	1	2	2
809	E	shredder	2.95	4.33	4.33	2	Hydrochus brevis	1	2011.09.23	Suchar 2	20	54°05’13’’	23°01’03’’	2.6	32	0.8	0.1	0	0.1	P	4	0	0	0	0	Suwalki	Dystrofic	sphagnum mat	ecotone	present	none	Sphagnum	5-40	none	none	steep	polyhumic	5.9	56	4	1	3	4	1	1	2	2
810	E	predators	3.6	5.67	17.01	2	Noterus crassicornis	3	2011.09.23	Suchar 1	19	54°05’07’’	23°00’54’’	1.12	31	0.8	0.2	0	0	P	4	0	0	0	0	Suwalki	Dystrofic	sphagnum mat	ecotone	present	none	sand	5-50	none	none	steep	polyhumic	6.3	57	4	1	1	4	1	1	2	2
810	E	shredder	7.5	40.1	80.2	3	Hydrobius fuscipes	2	2011.09.23	Suchar 1	19	54°05’07’’	23°00’54’’	1.12	31	0.8	0.2	0	0	P	4	0	0	0	0	Suwalki	Dystrofic	sphagnum mat	ecotone	present	none	sand	5-50	none	none	steep	polyhumic	6.3	57	4	1	1	4	1	1	2	2
810	T	shredder	2.8	4.45	13.35	2	Anacaena lutescens	3	2011.09.23	Suchar 1	19	54°05’07’’	23°00’54’’	1.12	31	0.8	0.2	0	0	P	4	0.0472726	0.28821	0.2	5	Suwalki	Dystrofic	sphagnum mat	ecotone	present	none	sand	5-50	none	none	steep	polyhumic	6.3	57	4	1	1	4	1	1	2	2
810	P	predators	3.3	4.9	4.9	2	Porhydrus lineatus	1	2011.09.23	Suchar 1	19	54°05’07’’	23°00’54’’	1.12	31	0.8	0.2	0	0	P	4	0	0	0	0	Suwalki	Dystrofic	sphagnum mat	ecotone	present	none	sand	5-50	none	none	steep	polyhumic	6.3	57	4	1	1	4	1	1	2	2
810	E	shredder	5.1	14.6	14.6	3	Enochrus quadripunctatus	1	2011.09.23	Suchar 1	19	54°05’07’’	23°00’54’’	1.12	31	0.8	0.2	0	0	P	4	0.0502478	0.276151	0	3	Suwalki	Dystrofic	sphagnum mat	ecotone	present	none	sand	5-50	none	none	steep	polyhumic	6.3	57	4	1	1	4	1	1	2	2
810	T	shredder	3.7	5.83	5.83	2	Enochrus affinis	1	2011.09.23	Suchar 1	19	54°05’07’’	23°00’54’’	1.12	31	0.8	0.2	0	0	P	4	0	0	0	0	Suwalki	Dystrofic	sphagnum mat	ecotone	present	none	sand	5-50	none	none	steep	polyhumic	6.3	57	4	1	1	4	1	1	2	2
810	T	shredder	3.9	9.95	9.95	2	Enochrus coarctatus	1	2011.09.23	Suchar 1	19	54°05’07’’	23°00’54’’	1.12	31	0.8	0.2	0	0	P	4	0.0467031	0.294643	0	3	Suwalki	Dystrofic	sphagnum mat	ecotone	present	none	sand	5-50	none	none	steep	polyhumic	6.3	57	4	1	1	4	1	1	2	2
810	E	shredder	5	11.7	11.7	2	Helochares griseus	1	2011.09.23	Suchar 1	19	54°05’07’’	23°00’54’’	1.12	31	0.8	0.2	0	0	P	4	0.034797	0.255814	0	3	Suwalki	Dystrofic	sphagnum mat	ecotone	present	none	sand	5-50	none	none	steep	polyhumic	6.3	57	4	1	1	4	1	1	2	2
810	E	Grazer and scraper	1.85	3.12	3.12	1	Limnebius parvulus	1	2011.09.23	Suchar 1	19	54°05’07’’	23°00’54’’	1.12	31	0.8	0.2	0	0	P	4	0	0	0	0	Suwalki	Dystrofic	sphagnum mat	ecotone	present	none	sand	5-50	none	none	steep	polyhumic	6.3	57	4	1	1	4	1	1	2	2
810	E	predators	14.2	274.6	274.6	4	Hydaticus seminiger	1	2011.09.23	Suchar 1	19	54°05’07’’	23°00’54’’	1.12	31	0.8	0.2	0	0	P	4	0.0432495	0.312796	0	4	Suwalki	Dystrofic	sphagnum mat	ecotone	present	none	sand	5-50	none	none	steep	polyhumic	6.3	57	4	1	1	4	1	1	2	2
810	E	shredder	3.95	9.95	9.95	2	Hydrochus elongatus	1	2011.09.23	Suchar 1	19	54°05’07’’	23°00’54’’	1.12	31	0.8	0.2	0	0	P	4	0.0413439	0.325123	0	3	Suwalki	Dystrofic	sphagnum mat	ecotone	present	none	sand	5-50	none	none	steep	polyhumic	6.3	57	4	1	1	4	1	1	2	2
810	T	predators	3.1	4.88	14.64	2	Hydroporus tristis	3	2011.09.23	Suchar 1	19	54°05’07’’	23°00’54’’	1.12	31	0.8	0.2	0	0	P	4	0	0	0	0	Suwalki	Dystrofic	sphagnum mat	ecotone	present	none	sand	5-50	none	none	steep	polyhumic	6.3	57	4	1	1	4	1	1	2	2
811	E	shredder	16.5	289.1	289.1	4	Hydrochara caraboides	1	2011.09.23	Suchar 5	23	54°05’20’’	23°01’57’’	2.14	75	0.9	0.1	0	0	P	4	0	0	0	0	Suwalki	Dystrofic	sphagnum mat	ecotone	present	none	Sphagnum	5-50	none	none	steep	polyhumic	5.7	53	4	1	3	4	1	1	2	2
811	E	predators	17.3	301.2	301.2	4	Acilius sulcatus	1	2011.09.23	Suchar 5	23	54°05’20’’	23°01’57’’	2.14	75	0.9	0.1	0	0	P	4	0	0	0	0	Suwalki	Dystrofic	sphagnum mat	ecotone	present	none	Sphagnum	5-50	none	none	steep	polyhumic	5.7	53	4	1	3	4	1	1	2	2
811	E	predators	3.6	5.67	39.69	2	Noterus crassicornis	7	2011.09.23	Suchar 5	23	54°05’20’’	23°01’57’’	2.14	75	0.9	0.1	0	0	P	4	0	0	0	0	Suwalki	Dystrofic	sphagnum mat	ecotone	present	none	Sphagnum	5-50	none	none	steep	polyhumic	5.7	53	4	1	3	4	1	1	2	2
811	E	Grazer and scraper	1.85	3.12	15.6	1	Limnebius parvulus	5	2011.09.23	Suchar 5	23	54°05’20’’	23°01’57’’	2.14	75	0.9	0.1	0	0	P	4	0	0	0	0	Suwalki	Dystrofic	sphagnum mat	ecotone	present	none	Sphagnum	5-50	none	none	steep	polyhumic	5.7	53	4	1	3	4	1	1	2	2
811	E	predators	3.3	5.2	5.2	2	Hygrotus inaequalis	1	2011.09.23	Suchar 5	23	54°05’20’’	23°01’57’’	2.14	75	0.9	0.1	0	0	P	4	0	0	0	0	Suwalki	Dystrofic	sphagnum mat	ecotone	present	none	Sphagnum	5-50	none	none	steep	polyhumic	5.7	53	4	1	3	4	1	1	2	2
811	T	predators	2.4	3.78	3.78	2	Hygrotus decoratus	1	2011.09.23	Suchar 5	23	54°05’20’’	23°01’57’’	2.14	75	0.9	0.1	0	0	P	4	0	0	0	0	Suwalki	Dystrofic	sphagnum mat	ecotone	present	none	Sphagnum	5-50	none	none	steep	polyhumic	5.7	53	4	1	3	4	1	1	2	2
811	E	predators	5.1	13	13	3	Coelambus impressopunctatus	1	2011.09.23	Suchar 5	23	54°05’20’’	23°01’57’’	2.14	75	0.9	0.1	0	0	P	4	0	0	0	0	Suwalki	Dystrofic	sphagnum mat	ecotone	present	none	Sphagnum	5-50	none	none	steep	polyhumic	5.7	53	4	1	3	4	1	1	2	2
811	P	predators	3.3	4.9	9.8	2	Porhydrus lineatus	2	2011.09.23	Suchar 5	23	54°05’20’’	23°01’57’’	2.14	75	0.9	0.1	0	0	P	4	0	0	0	0	Suwalki	Dystrofic	sphagnum mat	ecotone	present	none	Sphagnum	5-50	none	none	steep	polyhumic	5.7	53	4	1	3	4	1	1	2	2
811	A	shredder	2.1	5.3	21.2	2	Hydroglyphus pusillus	4	2011.09.23	Suchar 5	23	54°05’20’’	23°01’57’’	2.14	75	0.9	0.1	0	0	P	4	0	0	0	0	Suwalki	Dystrofic	sphagnum mat	ecotone	present	none	Sphagnum	5-50	none	none	steep	polyhumic	5.7	53	4	1	3	4	1	1	2	2
811	E	predators	3.7	5.83	5.83	2	Hydroporus palustris	1	2011.09.23	Suchar 5	23	54°05’20’’	23°01’57’’	2.14	75	0.9	0.1	0	0	P	4	0	0	0	0	Suwalki	Dystrofic	sphagnum mat	ecotone	present	none	Sphagnum	5-50	none	none	steep	polyhumic	5.7	53	4	1	3	4	1	1	2	2
811	T	predators	3	4.73	4.73	2	Hydroporus angustatus	1	2011.09.23	Suchar 5	23	54°05’20’’	23°01’57’’	2.14	75	0.9	0.1	0	0	P	4	0	0	0	0	Suwalki	Dystrofic	sphagnum mat	ecotone	present	none	Sphagnum	5-50	none	none	steep	polyhumic	5.7	53	4	1	3	4	1	1	2	2
811	T	predators	2.7	4.3	4.3	2	Hydroporus obscurus	1	2011.09.23	Suchar 5	23	54°05’20’’	23°01’57’’	2.14	75	0.9	0.1	0	0	P	4	0	0	0	0	Suwalki	Dystrofic	sphagnum mat	ecotone	present	none	Sphagnum	5-50	none	none	steep	polyhumic	5.7	53	4	1	3	4	1	1	2	2
811	E	shredder	4.1	10.46	10.46	1	Coelostoma orbiculare	1	2011.09.23	Suchar 5	23	54°05’20’’	23°01’57’’	2.14	75	0.9	0.1	0	0	P	4	0	0	0	0	Suwalki	Dystrofic	sphagnum mat	ecotone	present	none	Sphagnum	5-50	none	none	steep	polyhumic	5.7	53	4	1	3	4	1	1	2	2
811	T	shredder	3.7	5.83	11.66	2	Enochrus affinis	2	2011.09.23	Suchar 5	23	54°05’20’’	23°01’57’’	2.14	75	0.9	0.1	0	0	P	4	0	0	0	0	Suwalki	Dystrofic	sphagnum mat	ecotone	present	none	Sphagnum	5-50	none	none	steep	polyhumic	5.7	53	4	1	3	4	1	1	2	2
811	T	predators	11	180.8	180.8	4	Ilybius subaeneus	1	2011.09.23	Suchar 5	23	54°05’20’’	23°01’57’’	2.14	75	0.9	0.1	0	0	P	4	0	0	0	0	Suwalki	Dystrofic	sphagnum mat	ecotone	present	none	Sphagnum	5-50	none	none	steep	polyhumic	5.7	53	4	1	3	4	1	1	2	2
811	A	shredder	3	4.73	4.73	2	Helophorus granularis	1	2011.09.23	Suchar 5	23	54°05’20’’	23°01’57’’	2.14	75	0.9	0.1	0	0	P	4	0	0	0	0	Suwalki	Dystrofic	sphagnum mat	ecotone	present	none	Sphagnum	5-50	none	none	steep	polyhumic	5.7	53	4	1	3	4	1	1	2	2
812	E	predators	3.6	5.67	39.69	2	Noterus crassicornis	7	2011.09.23	Suchar 3	21	54°05’18’’	23°01’18’’	0.45	39	0.8	0.2	0	0	P	4	0	0	0	0	Suwalki	Dystrofic	sphagnum mat	pressed Sphagnum mat	present	none	Sphagnum	0-15	none	none	flat	polyhumic	4.6	55	4	3	3	1	1	1	1	2
812	T	shredder	2.8	4.45	4.45	2	Anacaena lutescens	1	2011.09.23	Suchar 3	21	54°05’18’’	23°01’18’’	0.45	39	0.8	0.2	0	0	P	4	0.0472726	0.28821	0.2	5	Suwalki	Dystrofic	sphagnum mat	pressed Sphagnum mat	present	none	Sphagnum	0-15	none	none	flat	polyhumic	4.6	55	4	3	3	1	1	1	1	2
812	T	shredder	3.7	5.83	5.83	2	Enochrus affinis	1	2011.09.23	Suchar 3	21	54°05’18’’	23°01’18’’	0.45	39	0.8	0.2	0	0	P	4	0	0	0	0	Suwalki	Dystrofic	sphagnum mat	pressed Sphagnum mat	present	none	Sphagnum	0-15	none	none	flat	polyhumic	4.6	55	4	3	3	1	1	1	1	2
812	T	shredder	3.9	9.95	9.95	2	Enochrus coarctatus	1	2011.09.23	Suchar 3	21	54°05’18’’	23°01’18’’	0.45	39	0.8	0.2	0	0	P	4	0.0467031	0.294643	0	3	Suwalki	Dystrofic	sphagnum mat	pressed Sphagnum mat	present	none	Sphagnum	0-15	none	none	flat	polyhumic	4.6	55	4	3	3	1	1	1	1	2
812	A	shredder	2.1	5.3	5.3	2	Hydroglyphus pusillus	1	2011.09.23	Suchar 3	21	54°05’18’’	23°01’18’’	0.45	39	0.8	0.2	0	0	P	4	0	0	0	0	Suwalki	Dystrofic	sphagnum mat	pressed Sphagnum mat	present	none	Sphagnum	0-15	none	none	flat	polyhumic	4.6	55	4	3	3	1	1	1	1	2
812	E	predators	1.9	2.99	2.99	1	Bidessus unistriatus	1	2011.09.23	Suchar 3	21	54°05’18’’	23°01’18’’	0.45	39	0.8	0.2	0	0	P	4	0.0110048	0.309859	0.5	4	Suwalki	Dystrofic	sphagnum mat	pressed Sphagnum mat	present	none	Sphagnum	0-15	none	none	flat	polyhumic	4.6	55	4	3	3	1	1	1	1	2
812	T	predators	3	4.73	18.92	2	Hydroporus angustatus	4	2011.09.23	Suchar 3	21	54°05’18’’	23°01’18’’	0.45	39	0.8	0.2	0	0	P	4	0	0	0	0	Suwalki	Dystrofic	sphagnum mat	pressed Sphagnum mat	present	none	Sphagnum	0-15	none	none	flat	polyhumic	4.6	55	4	3	3	1	1	1	1	2
812	T	predators	2.7	4.3	4.3	2	Hydroporus obscurus	1	2011.09.23	Suchar 3	21	54°05’18’’	23°01’18’’	0.45	39	0.8	0.2	0	0	P	4	0	0	0	0	Suwalki	Dystrofic	sphagnum mat	pressed Sphagnum mat	present	none	Sphagnum	0-15	none	none	flat	polyhumic	4.6	55	4	3	3	1	1	1	1	2
812	T	predators	3.1	4.88	29.28	2	Hydroporus tristis	6	2011.09.23	Suchar 3	21	54°05’18’’	23°01’18’’	0.45	39	0.8	0.2	0	0	P	4	0	0	0	0	Suwalki	Dystrofic	sphagnum mat	pressed Sphagnum mat	present	none	Sphagnum	0-15	none	none	flat	polyhumic	4.6	55	4	3	3	1	1	1	1	2
812	T	predators	1.85	2.9	2.9	1	Hydroporus scalesianus	1	2011.09.23	Suchar 3	21	54°05’18’’	23°01’18’’	0.45	39	0.8	0.2	0	0	P	4	0	0	0	0	Suwalki	Dystrofic	sphagnum mat	pressed Sphagnum mat	present	none	Sphagnum	0-15	none	none	flat	polyhumic	4.6	55	4	3	3	1	1	1	1	2
812	T	predators	11	180.8	180.8	4	Ilybius subaeneus	1	2011.09.23	Suchar 3	21	54°05’18’’	23°01’18’’	0.45	39	0.8	0.2	0	0	P	4	0	0	0	0	Suwalki	Dystrofic	sphagnum mat	pressed Sphagnum mat	present	none	Sphagnum	0-15	none	none	flat	polyhumic	4.6	55	4	3	3	1	1	1	1	2
814	E	predators	3.6	5.67	62.37	2	Noterus crassicornis	11	2011.09.23	suchar 4	22	54°05’22’’	23°01’19’’	1.04	44	0.8	0.2	0	0	P	4	0	0	0	0	Suwalki	Dystrofic	sphagnum mat	pressed Sphagnum mat	present	none	Sphagnum	0-10	none	none	flat	polyhumic	4.5	52	4	3	3	1	1	1	1	2
814	E	shredder	5	11.7	46.8	2	Helochares griseus	4	2011.09.23	suchar 4	22	54°05’22’’	23°01’19’’	1.04	44	0.8	0.2	0	0	P	4	0.034797	0.255814	0	3	Suwalki	Dystrofic	sphagnum mat	pressed Sphagnum mat	present	none	Sphagnum	0-10	none	none	flat	polyhumic	4.5	52	4	3	3	1	1	1	1	2
814	T	shredder	2.8	4.45	17.8	2	Anacaena lutescens	4	2011.09.23	suchar 4	22	54°05’22’’	23°01’19’’	1.04	44	0.8	0.2	0	0	P	4	0.0472726	0.28821	0.2	5	Suwalki	Dystrofic	sphagnum mat	pressed Sphagnum mat	present	none	Sphagnum	0-10	none	none	flat	polyhumic	4.5	52	4	3	3	1	1	1	1	2
814	T	shredder	3.7	5.83	11.66	2	Enochrus affinis	2	2011.09.23	suchar 4	22	54°05’22’’	23°01’19’’	1.04	44	0.8	0.2	0	0	P	4	0	0	0	0	Suwalki	Dystrofic	sphagnum mat	pressed Sphagnum mat	present	none	Sphagnum	0-10	none	none	flat	polyhumic	4.5	52	4	3	3	1	1	1	1	2
814	A	shredder	2.1	5.3	5.3	2	Hydroglyphus pusillus	1	2011.09.23	suchar 4	22	54°05’22’’	23°01’19’’	1.04	44	0.8	0.2	0	0	P	4	0	0	0	0	Suwalki	Dystrofic	sphagnum mat	pressed Sphagnum mat	present	none	Sphagnum	0-10	none	none	flat	polyhumic	4.5	52	4	3	3	1	1	1	1	2
814	E	predators	10.75	180	180	4	Rhantus notaticollis	1	2011.09.23	suchar 4	22	54°05’22’’	23°01’19’’	1.04	44	0.8	0.2	0	0	P	4	0	0	0	0	Suwalki	Dystrofic	sphagnum mat	pressed Sphagnum mat	present	none	Sphagnum	0-10	none	none	flat	polyhumic	4.5	52	4	3	3	1	1	1	1	2
814	T	predators	3	4.73	4.73	2	Hydroporus angustatus	1	2011.09.23	suchar 4	22	54°05’22’’	23°01’19’’	1.04	44	0.8	0.2	0	0	P	4	0	0	0	0	Suwalki	Dystrofic	sphagnum mat	pressed Sphagnum mat	present	none	Sphagnum	0-10	none	none	flat	polyhumic	4.5	52	4	3	3	1	1	1	1	2
814	T	predators	2.4	3.78	3.78	2	Hydroporus neglectus	1	2011.09.23	suchar 4	22	54°05’22’’	23°01’19’’	1.04	44	0.8	0.2	0	0	P	4	0.0100062	0.253846	0.333333	4	Suwalki	Dystrofic	sphagnum mat	pressed Sphagnum mat	present	none	Sphagnum	0-10	none	none	flat	polyhumic	4.5	52	4	3	3	1	1	1	1	2
814	T	predators	2.7	4.3	4.3	2	Hydroporus umbrosus	1	2011.09.23	suchar 4	22	54°05’22’’	23°01’19’’	1.04	44	0.8	0.2	0	0	P	4	0	0	0	0	Suwalki	Dystrofic	sphagnum mat	pressed Sphagnum mat	present	none	Sphagnum	0-10	none	none	flat	polyhumic	4.5	52	4	3	3	1	1	1	1	2
814	T	predators	2.4	3.78	3.78	2	Hygrotus decoratus	1	2011.09.23	suchar 4	22	54°05’22’’	23°01’19’’	1.04	44	0.8	0.2	0	0	P	4	0	0	0	0	Suwalki	Dystrofic	sphagnum mat	pressed Sphagnum mat	present	none	Sphagnum	0-10	none	none	flat	polyhumic	4.5	52	4	3	3	1	1	1	1	2
815	T	shredder	2.8	4.45	48.95	2	Anacaena lutescens	11	2011.09.23	Suchar 1	19	54°05’07’’	23°00’54’’	1.12	31	0.8	0.2	0	0	P	4	0.0472726	0.28821	0.2	5	Suwalki	Dystrofic	sphagnum mat	pressed Sphagnum mat	present	none	Sphagnum	0-10	none	none	flat	polyhumic	6.3	57	4	3	3	1	1	1	1	2
815	E	shredder	7.5	40.1	80.2	3	Hydrobius fuscipes	2	2011.09.23	Suchar 1	19	54°05’07’’	23°00’54’’	1.12	31	0.8	0.2	0	0	P	4	0	0	0	0	Suwalki	Dystrofic	sphagnum mat	pressed Sphagnum mat	present	none	Sphagnum	0-10	none	none	flat	polyhumic	6.3	57	4	3	3	1	1	1	1	2
815	T	predators	2.4	3.78	11.34	2	Hygrotus decoratus	3	2011.09.23	Suchar 1	19	54°05’07’’	23°00’54’’	1.12	31	0.8	0.2	0	0	P	4	0	0	0	0	Suwalki	Dystrofic	sphagnum mat	pressed Sphagnum mat	present	none	Sphagnum	0-10	none	none	flat	polyhumic	6.3	57	4	3	3	1	1	1	1	2
815	T	predators	1.85	2.9	5.8	1	Hydroporus scalesianus	2	2011.09.23	Suchar 1	19	54°05’07’’	23°00’54’’	1.12	31	0.8	0.2	0	0	P	4	0	0	0	0	Suwalki	Dystrofic	sphagnum mat	pressed Sphagnum mat	present	none	Sphagnum	0-10	none	none	flat	polyhumic	6.3	57	4	3	3	1	1	1	1	2
815	T	predators	3	4.73	4.73	2	Hydroporus angustatus	1	2011.09.23	Suchar 1	19	54°05’07’’	23°00’54’’	1.12	31	0.8	0.2	0	0	P	4	0	0	0	0	Suwalki	Dystrofic	sphagnum mat	pressed Sphagnum mat	present	none	Sphagnum	0-10	none	none	flat	polyhumic	6.3	57	4	3	3	1	1	1	1	2
815	T	predators	3.9	8.5	8.5	2	Hydroporus erythrocephalus	1	2011.09.23	Suchar 1	19	54°05’07’’	23°00’54’’	1.12	31	0.8	0.2	0	0	P	4	0	0	0	0	Suwalki	Dystrofic	sphagnum mat	pressed Sphagnum mat	present	none	Sphagnum	0-10	none	none	flat	polyhumic	6.3	57	4	3	3	1	1	1	1	2
815	T	predators	3.1	4.88	19.52	2	Hydroporus tristis	4	2011.09.23	Suchar 1	19	54°05’07’’	23°00’54’’	1.12	31	0.8	0.2	0	0	P	4	0	0	0	0	Suwalki	Dystrofic	sphagnum mat	pressed Sphagnum mat	present	none	Sphagnum	0-10	none	none	flat	polyhumic	6.3	57	4	3	3	1	1	1	1	2
815	T	shredder	3.9	9.95	9.95	2	Enochrus coarctatus	1	2011.09.23	Suchar 1	19	54°05’07’’	23°00’54’’	1.12	31	0.8	0.2	0	0	P	4	0.0467031	0.294643	0	3	Suwalki	Dystrofic	sphagnum mat	pressed Sphagnum mat	present	none	Sphagnum	0-10	none	none	flat	polyhumic	6.3	57	4	3	3	1	1	1	1	2
817	E	shredder	4.1	10.46	10.46	1	Coelostoma orbiculare	1	2011.09.23	Suchar 2	20	54°05’13’’	23°01’03’’	2.6	32	0.8	0.1	0	0.1	P	4	0	0	0	0	Suwalki	Dystrofic	sphagnum mat	ecotone	present	none	sand	2012-10-30	none	none	flat	polyhumic	5.9	56	4	1	1	3	1	1	1	2
817	T	predators	14.8	280.6	280.6	4	Acilius canaliculatus	1	2011.09.23	Suchar 2	20	54°05’13’’	23°01’03’’	2.6	32	0.8	0.1	0	0.1	P	4	0.0408955	0.331658	0.2	5	Suwalki	Dystrofic	sphagnum mat	ecotone	present	none	sand	2012-10-30	none	none	flat	polyhumic	5.9	56	4	1	1	3	1	1	1	2
817	T	shredder	2.8	4.45	4.45	2	Anacaena lutescens	1	2011.09.23	Suchar 2	20	54°05’13’’	23°01’03’’	2.6	32	0.8	0.1	0	0.1	P	4	0.0472726	0.28821	0.2	5	Suwalki	Dystrofic	sphagnum mat	ecotone	present	none	sand	2012-10-30	none	none	flat	polyhumic	5.9	56	4	1	1	3	1	1	1	2
817	E	predators	4.6	12.7	38.1	2	Hyphydrus ovatus	3	2011.09.23	Suchar 2	20	54°05’13’’	23°01’03’’	2.6	32	0.8	0.1	0	0.1	P	4	0.00391719	0.273859	0	2	Suwalki	Dystrofic	sphagnum mat	ecotone	present	none	sand	2012-10-30	none	none	flat	polyhumic	5.9	56	4	1	1	3	1	1	1	2
818	T	predators	14.8	280.6	841.8	4	Acilius canaliculatus	3	2011.09.23	Suchar 1	19	54°05’07’’	23°00’54’’	1.12	31	0.8	0.2	0	0	P	4	0.0408955	0.331658	0.2	5	Suwalki	Dystrofic	sphagnum mat	pond and pocket	present	none	Sphagnum	5-40	none	none	steep	polyhumic	6.3	57	4	2	3	4	1	1	2	2
818	E	predators	15.2	280.6	561.2	4	Graphoderus bilineatus	2	2011.09.23	Suchar 1	19	54°05’07’’	23°00’54’’	1.12	31	0.8	0.2	0	0	P	4	0.0266819	0.297297	0.333333	3	Suwalki	Dystrofic	sphagnum mat	pond and pocket	present	none	Sphagnum	5-40	none	none	steep	polyhumic	6.3	57	4	2	3	4	1	1	2	2
818	E	predators	11.5	210	210	4	Rhantus pulverosus	1	2011.09.23	Suchar 1	19	54°05’07’’	23°00’54’’	1.12	31	0.8	0.2	0	0	P	4	0.0378381	0.280851	0.2	6	Suwalki	Dystrofic	sphagnum mat	pond and pocket	present	none	Sphagnum	5-40	none	none	steep	polyhumic	6.3	57	4	2	3	4	1	1	2	2
818	E	predators	3.6	5.67	28.35	2	Noterus crassicornis	5	2011.09.23	Suchar 1	19	54°05’07’’	23°00’54’’	1.12	31	0.8	0.2	0	0	P	4	0	0	0	0	Suwalki	Dystrofic	sphagnum mat	pond and pocket	present	none	Sphagnum	5-40	none	none	steep	polyhumic	6.3	57	4	2	3	4	1	1	2	2
818	E	predators	3.3	5.2	20.8	2	Hygrotus inaequalis	4	2011.09.23	Suchar 1	19	54°05’07’’	23°00’54’’	1.12	31	0.8	0.2	0	0	P	4	0	0	0	0	Suwalki	Dystrofic	sphagnum mat	pond and pocket	present	none	Sphagnum	5-40	none	none	steep	polyhumic	6.3	57	4	2	3	4	1	1	2	2
818	T	shredder	2.8	4.45	13.35	2	Anacaena lutescens	3	2011.09.23	Suchar 1	19	54°05’07’’	23°00’54’’	1.12	31	0.8	0.2	0	0	P	4	0.0472726	0.28821	0.2	5	Suwalki	Dystrofic	sphagnum mat	pond and pocket	present	none	Sphagnum	5-40	none	none	steep	polyhumic	6.3	57	4	2	3	4	1	1	2	2
818	E	predators	5.1	13	13	3	Coelambus impressopunctatus	1	2011.09.23	Suchar 1	19	54°05’07’’	23°00’54’’	1.12	31	0.8	0.2	0	0	P	4	0	0	0	0	Suwalki	Dystrofic	sphagnum mat	pond and pocket	present	none	Sphagnum	5-40	none	none	steep	polyhumic	6.3	57	4	2	3	4	1	1	2	2
818	A	shredder	2.1	5.3	5.3	2	Hydroglyphus pusillus	1	2011.09.23	Suchar 1	19	54°05’07’’	23°00’54’’	1.12	31	0.8	0.2	0	0	P	4	0	0	0	0	Suwalki	Dystrofic	sphagnum mat	pond and pocket	present	none	Sphagnum	5-40	none	none	steep	polyhumic	6.3	57	4	2	3	4	1	1	2	2
818	E	predators	2.3	3.62	3.62	2	Graptodytes pictus	1	2011.09.23	Suchar 1	19	54°05’07’’	23°00’54’’	1.12	31	0.8	0.2	0	0	P	4	0.0266486	0.283262	0	3	Suwalki	Dystrofic	sphagnum mat	pond and pocket	present	none	Sphagnum	5-40	none	none	steep	polyhumic	6.3	57	4	2	3	4	1	1	2	2
818	T	shredder	3.9	9.95	9.95	2	Enochrus coarctatus	1	2011.09.23	Suchar 1	19	54°05’07’’	23°00’54’’	1.12	31	0.8	0.2	0	0	P	4	0.0467031	0.294643	0	3	Suwalki	Dystrofic	sphagnum mat	pond and pocket	present	none	Sphagnum	5-40	none	none	steep	polyhumic	6.3	57	4	2	3	4	1	1	2	2
818	A	shredder	3.65	5.75	5.75	2	Helophorus minutus	1	2011.09.23	Suchar 1	19	54°05’07’’	23°00’54’’	1.12	31	0.8	0.2	0	0	P	4	0	0	0	0	Suwalki	Dystrofic	sphagnum mat	pond and pocket	present	none	Sphagnum	5-40	none	none	steep	polyhumic	6.3	57	4	2	3	4	1	1	2	2
820	E	predators	3.6	5.67	34.02	2	Noterus crassicornis	6	2011.09.23	suchar 4	22	54°05’22’’	23°01’19’’	1.04	44	0.8	0.2	0	0	P	4	0	0	0	0	Suwalki	Dystrofic	sphagnum mat	ecotone	present	none	Sphagnum	10-50	none	none	steep	polyhumic	4.5	52	4	1	3	4	1	1	2	2
820	E	predators	4.6	12.7	88.9	2	Hyphydrus ovatus	7	2011.09.23	suchar 4	22	54°05’22’’	23°01’19’’	1.04	44	0.8	0.2	0	0	P	4	0.00391719	0.273859	0	2	Suwalki	Dystrofic	sphagnum mat	ecotone	present	none	Sphagnum	10-50	none	none	steep	polyhumic	4.5	52	4	1	3	4	1	1	2	2
820	E	shredder	5	11.7	11.7	2	Helochares griseus	1	2011.09.23	suchar 4	22	54°05’22’’	23°01’19’’	1.04	44	0.8	0.2	0	0	P	4	0.034797	0.255814	0	3	Suwalki	Dystrofic	sphagnum mat	ecotone	present	none	Sphagnum	10-50	none	none	steep	polyhumic	4.5	52	4	1	3	4	1	1	2	2
820	T	predators	14.8	280.6	280.6	4	Acilius canaliculatus	1	2011.09.23	suchar 4	22	54°05’22’’	23°01’19’’	1.04	44	0.8	0.2	0	0	P	4	0.0408955	0.331658	0.2	5	Suwalki	Dystrofic	sphagnum mat	ecotone	present	none	Sphagnum	10-50	none	none	steep	polyhumic	4.5	52	4	1	3	4	1	1	2	2
820	E	Grazer and scraper	1.85	3.12	3.12	1	Limnebius parvulus	1	2011.09.23	suchar 4	22	54°05’22’’	23°01’19’’	1.04	44	0.8	0.2	0	0	P	4	0	0	0	0	Suwalki	Dystrofic	sphagnum mat	ecotone	present	none	Sphagnum	10-50	none	none	steep	polyhumic	4.5	52	4	1	3	4	1	1	2	2
820	T	predators	3	4.73	9.46	2	Hydroporus angustatus	2	2011.09.23	suchar 4	22	54°05’22’’	23°01’19’’	1.04	44	0.8	0.2	0	0	P	4	0	0	0	0	Suwalki	Dystrofic	sphagnum mat	ecotone	present	none	Sphagnum	10-50	none	none	steep	polyhumic	4.5	52	4	1	3	4	1	1	2	2
820	T	predators	3.1	4.88	4.88	2	Hydroporus tristis	1	2011.09.23	suchar 4	22	54°05’22’’	23°01’19’’	1.04	44	0.8	0.2	0	0	P	4	0	0	0	0	Suwalki	Dystrofic	sphagnum mat	ecotone	present	none	Sphagnum	10-50	none	none	steep	polyhumic	4.5	52	4	1	3	4	1	1	2	2
820	T	shredder	2.8	4.45	4.45	2	Anacaena lutescens	1	2011.09.23	suchar 4	22	54°05’22’’	23°01’19’’	1.04	44	0.8	0.2	0	0	P	4	0.0472726	0.28821	0.2	5	Suwalki	Dystrofic	sphagnum mat	ecotone	present	none	Sphagnum	10-50	none	none	steep	polyhumic	4.5	52	4	1	3	4	1	1	2	2
828	T	predators	14.8	280.6	841.8	4	Acilius canaliculatus	3	2011.09.23	Suchar 2	20	54°05’13’’	23°01’03’’	2.6	32	0.8	0.1	0	0.1	P	4	0.0408955	0.331658	0.2	5	Suwalki	Dystrofic	sphagnum mat	ecotone	present	none	sand	10-40	none	none	flat	polyhumic	5.9	56	4	1	1	4	1	1	1	2
828	E	predators	14.2	274.6	274.6	4	Hydaticus seminiger	1	2011.09.23	Suchar 2	20	54°05’13’’	23°01’03’’	2.6	32	0.8	0.1	0	0.1	P	4	0.0432495	0.312796	0	4	Suwalki	Dystrofic	sphagnum mat	ecotone	present	none	sand	10-40	none	none	flat	polyhumic	5.9	56	4	1	1	4	1	1	1	2
828	E	predators	3.6	5.67	73.71	2	Noterus crassicornis	13	2011.09.23	Suchar 2	20	54°05’13’’	23°01’03’’	2.6	32	0.8	0.1	0	0.1	P	4	0	0	0	0	Suwalki	Dystrofic	sphagnum mat	ecotone	present	none	sand	10-40	none	none	flat	polyhumic	5.9	56	4	1	1	4	1	1	1	2
828	E	predators	4.6	12.7	76.2	2	Hyphydrus ovatus	6	2011.09.23	Suchar 2	20	54°05’13’’	23°01’03’’	2.6	32	0.8	0.1	0	0.1	P	4	0.00391719	0.273859	0	2	Suwalki	Dystrofic	sphagnum mat	ecotone	present	none	sand	10-40	none	none	flat	polyhumic	5.9	56	4	1	1	4	1	1	1	2
829	T	predators	14.8	280.6	1122.4	4	Acilius canaliculatus	4	2011.09.23	Suchar 5	23	54°05’20’’	23°01’57’’	2.14	75	0.9	0.1	0	0	P	4	0.0408955	0.331658	0.2	5	Suwalki	Dystrofic	sphagnum mat	pond and pocket	present	none	Sphagnum	10-40	none	none	steep	polyhumic	5.7	53	4	2	3	4	1	1	2	2
829	E	predators	3.6	5.67	96.39	2	Noterus crassicornis	17	2011.09.23	Suchar 5	23	54°05’20’’	23°01’57’’	2.14	75	0.9	0.1	0	0	P	4	0	0	0	0	Suwalki	Dystrofic	sphagnum mat	pond and pocket	present	none	Sphagnum	10-40	none	none	steep	polyhumic	5.7	53	4	2	3	4	1	1	2	2
829	E	shredder	7.5	40.1	40.1	3	Hydrobius fuscipes	1	2011.09.23	Suchar 5	23	54°05’20’’	23°01’57’’	2.14	75	0.9	0.1	0	0	P	4	0	0	0	0	Suwalki	Dystrofic	sphagnum mat	pond and pocket	present	none	Sphagnum	10-40	none	none	steep	polyhumic	5.7	53	4	2	3	4	1	1	2	2
829	A	shredder	2.1	5.3	159	2	Hydroglyphus pusillus	30	2011.09.23	Suchar 5	23	54°05’20’’	23°01’57’’	2.14	75	0.9	0.1	0	0	P	4	0	0	0	0	Suwalki	Dystrofic	sphagnum mat	pond and pocket	present	none	Sphagnum	10-40	none	none	steep	polyhumic	5.7	53	4	2	3	4	1	1	2	2
829	E	predators	3.3	5.2	5.2	2	Hygrotus inaequalis	1	2011.09.23	Suchar 5	23	54°05’20’’	23°01’57’’	2.14	75	0.9	0.1	0	0	P	4	0	0	0	0	Suwalki	Dystrofic	sphagnum mat	pond and pocket	present	none	Sphagnum	10-40	none	none	steep	polyhumic	5.7	53	4	2	3	4	1	1	2	2
829	E	shredder	5	11.7	11.7	2	Helochares griseus	1	2011.09.23	Suchar 5	23	54°05’20’’	23°01’57’’	2.14	75	0.9	0.1	0	0	P	4	0.034797	0.255814	0	3	Suwalki	Dystrofic	sphagnum mat	pond and pocket	present	none	Sphagnum	10-40	none	none	steep	polyhumic	5.7	53	4	2	3	4	1	1	2	2
829	T	shredder	3.7	5.83	11.66	2	Enochrus affinis	2	2011.09.23	Suchar 5	23	54°05’20’’	23°01’57’’	2.14	75	0.9	0.1	0	0	P	4	0	0	0	0	Suwalki	Dystrofic	sphagnum mat	pond and pocket	present	none	Sphagnum	10-40	none	none	steep	polyhumic	5.7	53	4	2	3	4	1	1	2	2
829	T	shredder	2.8	4.45	17.8	2	Anacaena lutescens	4	2011.09.23	Suchar 5	23	54°05’20’’	23°01’57’’	2.14	75	0.9	0.1	0	0	P	4	0.0472726	0.28821	0.2	5	Suwalki	Dystrofic	sphagnum mat	pond and pocket	present	none	Sphagnum	10-40	none	none	steep	polyhumic	5.7	53	4	2	3	4	1	1	2	2
829	E	Grazer and scraper	1.85	3.12	15.6	1	Limnebius parvulus	5	2011.09.23	Suchar 5	23	54°05’20’’	23°01’57’’	2.14	75	0.9	0.1	0	0	P	4	0	0	0	0	Suwalki	Dystrofic	sphagnum mat	pond and pocket	present	none	Sphagnum	10-40	none	none	steep	polyhumic	5.7	53	4	2	3	4	1	1	2	2
829	E	predators	4.9	7.8	7.8	2	Hydroporus rufifrons	1	2011.09.23	Suchar 5	23	54°05’20’’	23°01’57’’	2.14	75	0.9	0.1	0	0	P	4	0.00706581	0.308411	0.8	5	Suwalki	Dystrofic	sphagnum mat	pond and pocket	present	none	Sphagnum	10-40	none	none	steep	polyhumic	5.7	53	4	2	3	4	1	1	2	2
829	T	predators	3.1	4.88	9.76	2	Hydroporus tristis	2	2011.09.23	Suchar 5	23	54°05’20’’	23°01’57’’	2.14	75	0.9	0.1	0	0	P	4	0	0	0	0	Suwalki	Dystrofic	sphagnum mat	pond and pocket	present	none	Sphagnum	10-40	none	none	steep	polyhumic	5.7	53	4	2	3	4	1	1	2	2
829	T	predators	3	4.73	18.92	2	Hydroporus angustatus	4	2011.09.23	Suchar 5	23	54°05’20’’	23°01’57’’	2.14	75	0.9	0.1	0	0	P	4	0	0	0	0	Suwalki	Dystrofic	sphagnum mat	pond and pocket	present	none	Sphagnum	10-40	none	none	steep	polyhumic	5.7	53	4	2	3	4	1	1	2	2
829	T	predators	2.7	4.3	25.8	2	Hydroporus obscurus	6	2011.09.23	Suchar 5	23	54°05’20’’	23°01’57’’	2.14	75	0.9	0.1	0	0	P	4	0	0	0	0	Suwalki	Dystrofic	sphagnum mat	pond and pocket	present	none	Sphagnum	10-40	none	none	steep	polyhumic	5.7	53	4	2	3	4	1	1	2	2
829	A	shredder	3.65	5.75	5.75	2	Helophorus minutus	1	2011.09.23	Suchar 5	23	54°05’20’’	23°01’57’’	2.14	75	0.9	0.1	0	0	P	4	0	0	0	0	Suwalki	Dystrofic	sphagnum mat	pond and pocket	present	none	Sphagnum	10-40	none	none	steep	polyhumic	5.7	53	4	2	3	4	1	1	2	2
829	A	shredder	3.75	5.75	11.5	2	Helophorus fulgidicollis	2	2011.09.23	Suchar 5	23	54°05’20’’	23°01’57’’	2.14	75	0.9	0.1	0	0	P	4	0.00706581	0.308411	0.8	5	Suwalki	Dystrofic	sphagnum mat	pond and pocket	present	none	Sphagnum	10-40	none	none	steep	polyhumic	5.7	53	4	2	3	4	1	1	2	2
829	E	polyphaga	2.85	4.81	4.81	2	Haliplus ruficollis	1	2011.09.23	Suchar 5	23	54°05’20’’	23°01’57’’	2.14	75	0.9	0.1	0	0	P	4	0.00706581	0.308411	0.8	5	Suwalki	Dystrofic	sphagnum mat	pond and pocket	present	none	Sphagnum	10-40	none	none	steep	polyhumic	5.7	53	4	2	3	4	1	1	2	2
829	E	predators	11.5	210	630	4	Rhantus pulverosus	3	2011.09.23	Suchar 5	23	54°05’20’’	23°01’57’’	2.14	75	0.9	0.1	0	0	P	4	0.0378381	0.280851	0.2	6	Suwalki	Dystrofic	sphagnum mat	pond and pocket	present	none	Sphagnum	10-40	none	none	steep	polyhumic	5.7	53	4	2	3	4	1	1	2	2
830	E	predators	3.6	5.67	351.54	2	Noterus crassicornis	62	2011.09.23	Suchar 5	23	54°05’20’’	23°01’57’’	2.14	75	0.9	0.1	0	0	P	4	0	0	0	0	Suwalki	Dystrofic	sphagnum mat	pressed Sphagnum mat	present	none	Sphagnum	0-20	none	none	flat	polyhumic	5.7	53	4	3	3	2	1	1	1	2
830	E	predators	4.5	11.5	69	2	Laccophilus minutus	6	2011.09.23	Suchar 5	23	54°05’20’’	23°01’57’’	2.14	75	0.9	0.1	0	0	P	4	0.0154867	0.295964	0.166667	4	Suwalki	Dystrofic	sphagnum mat	pressed Sphagnum mat	present	none	Sphagnum	0-20	none	none	flat	polyhumic	5.7	53	4	3	3	2	1	1	1	2
830	E	predators	14.2	274.6	274.6	4	Hydaticus seminiger	1	2011.09.23	Suchar 5	23	54°05’20’’	23°01’57’’	2.14	75	0.9	0.1	0	0	P	4	0.0432495	0.312796	0	4	Suwalki	Dystrofic	sphagnum mat	pressed Sphagnum mat	present	none	Sphagnum	0-20	none	none	flat	polyhumic	5.7	53	4	3	3	2	1	1	1	2
830	E	shredder	5	11.7	70.2	2	Helochares griseus	6	2011.09.23	Suchar 5	23	54°05’20’’	23°01’57’’	2.14	75	0.9	0.1	0	0	P	4	0.034797	0.255814	0	3	Suwalki	Dystrofic	sphagnum mat	pressed Sphagnum mat	present	none	Sphagnum	0-20	none	none	flat	polyhumic	5.7	53	4	3	3	2	1	1	1	2
830	T	shredder	3.9	9.95	19.9	2	Enochrus coarctatus	2	2011.09.23	Suchar 5	23	54°05’20’’	23°01’57’’	2.14	75	0.9	0.1	0	0	P	4	0.0467031	0.294643	0	3	Suwalki	Dystrofic	sphagnum mat	pressed Sphagnum mat	present	none	Sphagnum	0-20	none	none	flat	polyhumic	5.7	53	4	3	3	2	1	1	1	2
830	T	shredder	3.7	5.83	11.66	2	Enochrus affinis	2	2011.09.23	Suchar 5	23	54°05’20’’	23°01’57’’	2.14	75	0.9	0.1	0	0	P	4	0	0	0	0	Suwalki	Dystrofic	sphagnum mat	pressed Sphagnum mat	present	none	Sphagnum	0-20	none	none	flat	polyhumic	5.7	53	4	3	3	2	1	1	1	2
830	A	shredder	2.1	5.3	42.4	2	Hydroglyphus pusillus	8	2011.09.23	Suchar 5	23	54°05’20’’	23°01’57’’	2.14	75	0.9	0.1	0	0	P	4	0	0	0	0	Suwalki	Dystrofic	sphagnum mat	pressed Sphagnum mat	present	none	Sphagnum	0-20	none	none	flat	polyhumic	5.7	53	4	3	3	2	1	1	1	2
830	E	Grazer and scraper	1.85	3.12	3.12	1	Limnebius parvulus	1	2011.09.23	Suchar 5	23	54°05’20’’	23°01’57’’	2.14	75	0.9	0.1	0	0	P	4	0	0	0	0	Suwalki	Dystrofic	sphagnum mat	pressed Sphagnum mat	present	none	Sphagnum	0-20	none	none	flat	polyhumic	5.7	53	4	3	3	2	1	1	1	2
830	T	predators	3.1	4.88	24.4	2	Hydroporus tristis	5	2011.09.23	Suchar 5	23	54°05’20’’	23°01’57’’	2.14	75	0.9	0.1	0	0	P	4	0	0	0	0	Suwalki	Dystrofic	sphagnum mat	pressed Sphagnum mat	present	none	Sphagnum	0-20	none	none	flat	polyhumic	5.7	53	4	3	3	2	1	1	1	2
830	T	shredder	2.8	4.45	8.9	2	Anacaena lutescens	2	2011.09.23	Suchar 5	23	54°05’20’’	23°01’57’’	2.14	75	0.9	0.1	0	0	P	4	0.0472726	0.28821	0.2	5	Suwalki	Dystrofic	sphagnum mat	pressed Sphagnum mat	present	none	Sphagnum	0-20	none	none	flat	polyhumic	5.7	53	4	3	3	2	1	1	1	2
830	T	predators	6.2	15.8	15.8	3	Agabus labiatus	1	2011.09.23	Suchar 5	23	54°05’20’’	23°01’57’’	2.14	75	0.9	0.1	0	0	P	4	0.0325391	0.292035	0.166667	4	Suwalki	Dystrofic	sphagnum mat	pressed Sphagnum mat	present	none	Sphagnum	0-20	none	none	flat	polyhumic	5.7	53	4	3	3	2	1	1	1	2
832	E	shredder	4.1	10.46	188.28	1	Coelostoma orbiculare	18	2011.07.14	Suchar 5	23	54°05’20’’	23°01’57’’	2.14	75	0.9	0.1	0	0	P	4	0	0	0	0	Suwalki	Dystrofic	sphagnum mat	pond and pocket	present	none	sand	0-10	abundant and coarse	none	steep	polyhumic	5.7	53	4	2	1	1	4	1	2	2
832	T	shredder	2.8	4.45	71.2	2	Anacaena lutescens	16	2011.07.14	Suchar 5	23	54°05’20’’	23°01’57’’	2.14	75	0.9	0.1	0	0	P	4	0.0472726	0.28821	0.2	5	Suwalki	Dystrofic	sphagnum mat	pond and pocket	present	none	sand	0-10	abundant and coarse	none	steep	polyhumic	5.7	53	4	2	1	1	4	1	2	2
832	E	predators	3.6	5.67	17.01	2	Noterus crassicornis	3	2011.07.14	Suchar 5	23	54°05’20’’	23°01’57’’	2.14	75	0.9	0.1	0	0	P	4	0	0	0	0	Suwalki	Dystrofic	sphagnum mat	pond and pocket	present	none	sand	0-10	abundant and coarse	none	steep	polyhumic	5.7	53	4	2	1	1	4	1	2	2
832	T	shredder	3.9	9.95	129.35	2	Enochrus coarctatus	13	2011.07.14	Suchar 5	23	54°05’20’’	23°01’57’’	2.14	75	0.9	0.1	0	0	P	4	0.0467031	0.294643	0	3	Suwalki	Dystrofic	sphagnum mat	pond and pocket	present	none	sand	0-10	abundant and coarse	none	steep	polyhumic	5.7	53	4	2	1	1	4	1	2	2
832	T	predators	3	4.73	4.73	2	Hydroporus angustatus	1	2011.07.14	Suchar 5	23	54°05’20’’	23°01’57’’	2.14	75	0.9	0.1	0	0	P	4	0	0	0	0	Suwalki	Dystrofic	sphagnum mat	pond and pocket	present	none	sand	0-10	abundant and coarse	none	steep	polyhumic	5.7	53	4	2	1	1	4	1	2	2
833	E	predators	3.6	5.67	45.36	2	Noterus crassicornis	8	2011.07.14	Suchar 3	21	54°05’18’’	23°01’18’’	0.45	39	0.8	0.2	0	0	P	4	0	0	0	0	Suwalki	Dystrofic	sphagnum mat	pond and pocket	present	none	Sphagnum	0-50	none	none	steep	polyhumic	4.6	55	4	2	3	4	1	1	2	2
833	E	shredder	5.1	14.6	58.4	3	Enochrus quadripunctatus	4	2011.07.14	Suchar 3	21	54°05’18’’	23°01’18’’	0.45	39	0.8	0.2	0	0	P	4	0.0502478	0.276151	0	3	Suwalki	Dystrofic	sphagnum mat	pond and pocket	present	none	Sphagnum	0-50	none	none	steep	polyhumic	4.6	55	4	2	3	4	1	1	2	2
833	E	shredder	5	11.7	11.7	2	Helochares griseus	1	2011.07.14	Suchar 3	21	54°05’18’’	23°01’18’’	0.45	39	0.8	0.2	0	0	P	4	0.034797	0.255814	0	3	Suwalki	Dystrofic	sphagnum mat	pond and pocket	present	none	Sphagnum	0-50	none	none	steep	polyhumic	4.6	55	4	2	3	4	1	1	2	2
833	T	shredder	3.9	9.95	9.95	2	Enochrus coarctatus	1	2011.07.14	Suchar 3	21	54°05’18’’	23°01’18’’	0.45	39	0.8	0.2	0	0	P	4	0.0467031	0.294643	0	3	Suwalki	Dystrofic	sphagnum mat	pond and pocket	present	none	Sphagnum	0-50	none	none	steep	polyhumic	4.6	55	4	2	3	4	1	1	2	2
833	E	predators	3.3	5.2	5.2	2	Hygrotus inaequalis	1	2011.07.14	Suchar 3	21	54°05’18’’	23°01’18’’	0.45	39	0.8	0.2	0	0	P	4	0	0	0	0	Suwalki	Dystrofic	sphagnum mat	pond and pocket	present	none	Sphagnum	0-50	none	none	steep	polyhumic	4.6	55	4	2	3	4	1	1	2	2
833	T	predators	11	180.8	180.8	4	Ilybius subaeneus	1	2011.07.14	Suchar 3	21	54°05’18’’	23°01’18’’	0.45	39	0.8	0.2	0	0	P	4	0	0	0	0	Suwalki	Dystrofic	sphagnum mat	pond and pocket	present	none	Sphagnum	0-50	none	none	steep	polyhumic	4.6	55	4	2	3	4	1	1	2	2
833	T	predators	2.7	4.3	4.3	2	Hydroporus obscurus	1	2011.07.14	Suchar 3	21	54°05’18’’	23°01’18’’	0.45	39	0.8	0.2	0	0	P	4	0	0	0	0	Suwalki	Dystrofic	sphagnum mat	pond and pocket	present	none	Sphagnum	0-50	none	none	steep	polyhumic	4.6	55	4	2	3	4	1	1	2	2
833	E	shredder	4.1	10.46	10.46	1	Coelostoma orbiculare	1	2011.07.14	Suchar 3	21	54°05’18’’	23°01’18’’	0.45	39	0.8	0.2	0	0	P	4	0	0	0	0	Suwalki	Dystrofic	sphagnum mat	pond and pocket	present	none	Sphagnum	0-50	none	none	steep	polyhumic	4.6	55	4	2	3	4	1	1	2	2
834	E	predators	3.6	5.67	34.02	2	Noterus crassicornis	6	2011.07.14	Suchar 3	21	54°05’18’’	23°01’18’’	0.45	39	0.8	0.2	0	0	P	4	0	0	0	0	Suwalki	Dystrofic	sphagnum mat	ecotone	present	none	Sphagnum	0-30	none	none	steep	polyhumic	4.6	55	4	1	3	3	1	1	2	2
834	T	predators	2.7	4.3	4.3	2	Hydroporus obscurus	1	2011.07.14	Suchar 3	21	54°05’18’’	23°01’18’’	0.45	39	0.8	0.2	0	0	P	4	0	0	0	0	Suwalki	Dystrofic	sphagnum mat	ecotone	present	none	Sphagnum	0-30	none	none	steep	polyhumic	4.6	55	4	1	3	3	1	1	2	2
834	T	predators	2.7	4.3	4.3	2	Hydroporus umbrosus	1	2011.07.14	Suchar 3	21	54°05’18’’	23°01’18’’	0.45	39	0.8	0.2	0	0	P	4	0	0	0	0	Suwalki	Dystrofic	sphagnum mat	ecotone	present	none	Sphagnum	0-30	none	none	steep	polyhumic	4.6	55	4	1	3	3	1	1	2	2
834	T	predators	11	180.8	180.8	4	Ilybius subaeneus	1	2011.07.14	Suchar 3	21	54°05’18’’	23°01’18’’	0.45	39	0.8	0.2	0	0	P	4	0	0	0	0	Suwalki	Dystrofic	sphagnum mat	ecotone	present	none	Sphagnum	0-30	none	none	steep	polyhumic	4.6	55	4	1	3	3	1	1	2	2
836	E	predators	3.6	5.67	85.05	2	Noterus crassicornis	15	2011.09.23	suchar 4	22	54°05’22’’	23°01’19’’	1.04	44	0.8	0.2	0	0	P	4	0	0	0	0	Suwalki	Dystrofic	sphagnum mat	ecotone	present	none	Sphagnum	5-50	none	none	steep	polyhumic	4.5	52	4	1	3	4	1	1	2	2
836	E	shredder	5	11.7	175.5	2	Helochares griseus	15	2011.09.23	suchar 4	22	54°05’22’’	23°01’19’’	1.04	44	0.8	0.2	0	0	P	4	0.034797	0.255814	0	3	Suwalki	Dystrofic	sphagnum mat	ecotone	present	none	Sphagnum	5-50	none	none	steep	polyhumic	4.5	52	4	1	3	4	1	1	2	2
836	T	shredder	2.8	4.45	17.8	2	Anacaena lutescens	4	2011.09.23	suchar 4	22	54°05’22’’	23°01’19’’	1.04	44	0.8	0.2	0	0	P	4	0.0472726	0.28821	0.2	5	Suwalki	Dystrofic	sphagnum mat	ecotone	present	none	Sphagnum	5-50	none	none	steep	polyhumic	4.5	52	4	1	3	4	1	1	2	2
836	E	shredder	6.1	15.3	15.3	3	Enochrus testaceus	1	2011.09.23	suchar 4	22	54°05’22’’	23°01’19’’	1.04	44	0.8	0.2	0	0	P	4					Suwalki	Dystrofic	sphagnum mat	ecotone	present	none	Sphagnum	5-50	none	none	steep	polyhumic	4.5	52	4	1	3	4	1	1	2	2
836	A	shredder	2.1	5.3	5.3	2	Hydroglyphus pusillus	1	2011.09.23	suchar 4	22	54°05’22’’	23°01’19’’	1.04	44	0.8	0.2	0	0	P	4	0	0	0	0	Suwalki	Dystrofic	sphagnum mat	ecotone	present	none	Sphagnum	5-50	none	none	steep	polyhumic	4.5	52	4	1	3	4	1	1	2	2
836	T	predators	1.85	2.9	2.9	1	Hydroporus scalesianus	1	2011.09.23	suchar 4	22	54°05’22’’	23°01’19’’	1.04	44	0.8	0.2	0	0	P	4	0	0	0	0	Suwalki	Dystrofic	sphagnum mat	ecotone	present	none	Sphagnum	5-50	none	none	steep	polyhumic	4.5	52	4	1	3	4	1	1	2	2
836	T	predators	3	4.73	4.73	2	Hydroporus angustatus	1	2011.09.23	suchar 4	22	54°05’22’’	23°01’19’’	1.04	44	0.8	0.2	0	0	P	4	0	0	0	0	Suwalki	Dystrofic	sphagnum mat	ecotone	present	none	Sphagnum	5-50	none	none	steep	polyhumic	4.5	52	4	1	3	4	1	1	2	2
836	E	predators	11.5	210	210	4	Rhantus pulverosus	1	2011.09.23	suchar 4	22	54°05’22’’	23°01’19’’	1.04	44	0.8	0.2	0	0	P	4	0.0378381	0.280851	0.2	6	Suwalki	Dystrofic	sphagnum mat	ecotone	present	none	Sphagnum	5-50	none	none	steep	polyhumic	4.5	52	4	1	3	4	1	1	2	2
837	E	predators	3.6	5.67	51.03	2	Noterus crassicornis	9	2011.07.14	Suchar 5	23	54°05’20’’	23°01’57’’	2.14	75	0.9	0.1	0	0	P	4	0	0	0	0	Suwalki	Dystrofic	sphagnum mat	pond and pocket	present	none	Sphagnum	0-50	none	none	steep	polyhumic	5.7	53	4	2	3	4	1		2	2
837	E	shredder	5	11.7	11.7	2	Helochares griseus	1	2011.07.14	Suchar 5	23	54°05’20’’	23°01’57’’	2.14	75	0.9	0.1	0	0	P	4	0.034797	0.255814	0	3	Suwalki	Dystrofic	sphagnum mat	pond and pocket	present	none	Sphagnum	0-50	none	none	steep	polyhumic	5.7	53	4	2	3	4	1		2	2
837	T	shredder	3.9	9.95	29.85	2	Enochrus coarctatus	3	2011.07.14	Suchar 5	23	54°05’20’’	23°01’57’’	2.14	75	0.9	0.1	0	0	P	4	0.0467031	0.294643	0	3	Suwalki	Dystrofic	sphagnum mat	pond and pocket	present	none	Sphagnum	0-50	none	none	steep	polyhumic	5.7	53	4	2	3	4	1		2	2
837	T	shredder	2.8	4.45	4.45	2	Anacaena lutescens	1	2011.07.14	Suchar 5	23	54°05’20’’	23°01’57’’	2.14	75	0.9	0.1	0	0	P	4	0.0472726	0.28821	0.2	5	Suwalki	Dystrofic	sphagnum mat	pond and pocket	present	none	Sphagnum	0-50	none	none	steep	polyhumic	5.7	53	4	2	3	4	1		2	2
837	T	predators	11	180.8	542.4	4	Ilybius similis	3	2011.07.14	Suchar 5	23	54°05’20’’	23°01’57’’	2.14	75	0.9	0.1	0	0	P	4	0	0	0	0	Suwalki	Dystrofic	sphagnum mat	pond and pocket	present	none	Sphagnum	0-50	none	none	steep	polyhumic	5.7	53	4	2	3	4	1		2	2
837	T	predators	2.7	4.3	55.9	2	Hydroporus obscurus	13	2011.07.14	Suchar 5	23	54°05’20’’	23°01’57’’	2.14	75	0.9	0.1	0	0	P	4	0	0	0	0	Suwalki	Dystrofic	sphagnum mat	pond and pocket	present	none	Sphagnum	0-50	none	none	steep	polyhumic	5.7	53	4	2	3	4	1		2	2
837	T	predators	3.9	8.5	8.5	2	Hydroporus erythrocephalus	1	2011.07.14	Suchar 5	23	54°05’20’’	23°01’57’’	2.14	75	0.9	0.1	0	0	P	4	0	0	0	0	Suwalki	Dystrofic	sphagnum mat	pond and pocket	present	none	Sphagnum	0-50	none	none	steep	polyhumic	5.7	53	4	2	3	4	1		2	2
837	T	predators	2.4	3.78	3.78	2	Hydroporus neglectus	1	2011.07.14	Suchar 5	23	54°05’20’’	23°01’57’’	2.14	75	0.9	0.1	0	0	P	4	0.0100062	0.253846	0.333333	4	Suwalki	Dystrofic	sphagnum mat	pond and pocket	present	none	Sphagnum	0-50	none	none	steep	polyhumic	5.7	53	4	2	3	4	1		2	2
837	T	predators	2.7	4.3	8.6	2	Hydroporus umbrosus	2	2011.07.14	Suchar 5	23	54°05’20’’	23°01’57’’	2.14	75	0.9	0.1	0	0	P	4	0	0	0	0	Suwalki	Dystrofic	sphagnum mat	pond and pocket	present	none	Sphagnum	0-50	none	none	steep	polyhumic	5.7	53	4	2	3	4	1		2	2
837	T	predators	3.1	4.88	82.96	2	Hydroporus tristis	17	2011.07.14	Suchar 5	23	54°05’20’’	23°01’57’’	2.14	75	0.9	0.1	0	0	P	4	0	0	0	0	Suwalki	Dystrofic	sphagnum mat	pond and pocket	present	none	Sphagnum	0-50	none	none	steep	polyhumic	5.7	53	4	2	3	4	1		2	2
837	T	predators	2.7	4.3	4.3	2	Hydroporus obscurus	1	2011.07.14	Suchar 5	23	54°05’20’’	23°01’57’’	2.14	75	0.9	0.1	0	0	P	4	0	0	0	0	Suwalki	Dystrofic	sphagnum mat	pond and pocket	present	none	Sphagnum	0-50	none	none	steep	polyhumic	5.7	53	4	2	3	4	1		2	2
838	E	predators	31	2154.8	4309.6	4	Dytiscus marginalis ( L. )	2	2011.07.14	Suchar 3	21	54°05’18’’	23°01’18’’	0.45	39	0.8	0.2	0	0	P	4	0	0	0	0	Suwalki	Dystrofic	sphagnum mat	pond and pocket	present	none	Sphagnum	0-50	none	none	steep	polyhumic	4.6	55	4	2	3	4	1		2	2
838	E	shredder	4.1	10.46	10.46	1	Coelostoma orbiculare	1	2011.07.14	Suchar 3	21	54°05’18’’	23°01’18’’	0.45	39	0.8	0.2	0	0	P	4	0	0	0	0	Suwalki	Dystrofic	sphagnum mat	pond and pocket	present	none	Sphagnum	0-50	none	none	steep	polyhumic	4.6	55	4	2	3	4	1		2	2
838	E	predators	3.6	5.67	62.37	2	Noterus crassicornis	11	2011.07.14	Suchar 3	21	54°05’18’’	23°01’18’’	0.45	39	0.8	0.2	0	0	P	4	0	0	0	0	Suwalki	Dystrofic	sphagnum mat	pond and pocket	present	none	Sphagnum	0-50	none	none	steep	polyhumic	4.6	55	4	2	3	4	1		2	2
838	T	shredder	3.7	5.83	17.49	2	Enochrus affinis	3	2011.07.14	Suchar 3	21	54°05’18’’	23°01’18’’	0.45	39	0.8	0.2	0	0	P	4	0	0	0	0	Suwalki	Dystrofic	sphagnum mat	pond and pocket	present	none	Sphagnum	0-50	none	none	steep	polyhumic	4.6	55	4	2	3	4	1		2	2
838	T	shredder	3.9	9.95	9.95	2	Enochrus coarctatus	1	2011.07.14	Suchar 3	21	54°05’18’’	23°01’18’’	0.45	39	0.8	0.2	0	0	P	4	0.0467031	0.294643	0	3	Suwalki	Dystrofic	sphagnum mat	pond and pocket	present	none	Sphagnum	0-50	none	none	steep	polyhumic	4.6	55	4	2	3	4	1		2	2
838	T	shredder	2.8	4.45	8.9	2	Anacaena lutescens	2	2011.07.14	Suchar 3	21	54°05’18’’	23°01’18’’	0.45	39	0.8	0.2	0	0	P	4	0.0472726	0.28821	0.2	5	Suwalki	Dystrofic	sphagnum mat	pond and pocket	present	none	Sphagnum	0-50	none	none	steep	polyhumic	4.6	55	4	2	3	4	1		2	2
838	T	predators	2.7	4.3	4.3	2	Hydroporus obscurus	1	2011.07.14	Suchar 3	21	54°05’18’’	23°01’18’’	0.45	39	0.8	0.2	0	0	P	4	0	0	0	0	Suwalki	Dystrofic	sphagnum mat	pond and pocket	present	none	Sphagnum	0-50	none	none	steep	polyhumic	4.6	55	4	2	3	4	1		2	2
838	A	shredder	3.65	5.75	5.75	2	Helophorus minutus	1	2011.07.14	Suchar 3	21	54°05’18’’	23°01’18’’	0.45	39	0.8	0.2	0	0	P	4	0	0	0	0	Suwalki	Dystrofic	sphagnum mat	pond and pocket	present	none	Sphagnum	0-50	none	none	steep	polyhumic	4.6	55	4	2	3	4	1		2	2
854	T	predators	14.8	280.6	280.6	4	Acilius canaliculatus	1	2012.05.01	Suchar 5	23	54°05’20’’	23°01’57’’	2.14	75	0.9	0.1	0	0	P	4	0.0408955	0.331658	0.2	5	Suwalki	Dystrofic	sphagnum mat	ecotone	present	none	Sphagnum	0-50	none	none	steep	polyhumic	5.7	53	4	1	3	4	1	1	2	2
854	E	predators	3.6	5.67	17.01	2	Noterus crassicornis	3	2012.05.01	Suchar 5	23	54°05’20’’	23°01’57’’	2.14	75	0.9	0.1	0	0	P	4	0	0	0	0	Suwalki	Dystrofic	sphagnum mat	ecotone	present	none	Sphagnum	0-50	none	none	steep	polyhumic	5.7	53	4	1	3	4	1	1	2	2
854	E	shredder	5.1	14.6	14.6	3	Enochrus quadripunctatus	1	2012.05.01	Suchar 5	23	54°05’20’’	23°01’57’’	2.14	75	0.9	0.1	0	0	P	4	0.0502478	0.276151	0	3	Suwalki	Dystrofic	sphagnum mat	ecotone	present	none	Sphagnum	0-50	none	none	steep	polyhumic	5.7	53	4	1	3	4	1	1	2	2
854	E	predators	5.7	14.5	14.5	3	Gyrinus substriatus	1	2012.05.01	Suchar 5	23	54°05’20’’	23°01’57’’	2.14	75	0.9	0.1	0	0	P	4	0	0	0	0	Suwalki	Dystrofic	sphagnum mat	ecotone	present	none	Sphagnum	0-50	none	none	steep	polyhumic	5.7	53	4	1	3	4	1	1	2	2
854	E	predators	5	11.8	11.8	2	Suphrodytes dorsalis	1	2012.05.01	Suchar 5	23	54°05’20’’	23°01’57’’	2.14	75	0.9	0.1	0	0	P	4	0	0	0	0	Suwalki	Dystrofic	sphagnum mat	ecotone	present	none	Sphagnum	0-50	none	none	steep	polyhumic	5.7	53	4	1	3	4	1	1	2	2
854	T	predators	3.9	8.5	42.5	2	Hydroporus erythrocephalus	5	2012.05.01	Suchar 5	23	54°05’20’’	23°01’57’’	2.14	75	0.9	0.1	0	0	P	4	0	0	0	0	Suwalki	Dystrofic	sphagnum mat	ecotone	present	none	Sphagnum	0-50	none	none	steep	polyhumic	5.7	53	4	1	3	4	1	1	2	2
854	T	predators	2.7	4.3	17.2	2	Hydroporus obscurus	4	2012.05.01	Suchar 5	23	54°05’20’’	23°01’57’’	2.14	75	0.9	0.1	0	0	P	4	0	0	0	0	Suwalki	Dystrofic	sphagnum mat	ecotone	present	none	Sphagnum	0-50	none	none	steep	polyhumic	5.7	53	4	1	3	4	1	1	2	2
854	T	predators	2.4	3.78	11.34	2	Hydroporus neglectus	3	2012.05.01	Suchar 5	23	54°05’20’’	23°01’57’’	2.14	75	0.9	0.1	0	0	P	4	0.0100062	0.253846	0.333333	4	Suwalki	Dystrofic	sphagnum mat	ecotone	present	none	Sphagnum	0-50	none	none	steep	polyhumic	5.7	53	4	1	3	4	1	1	2	2
854	T	predators	3.1	4.88	4.88	2	Hydroporus tristis	1	2012.05.01	Suchar 5	23	54°05’20’’	23°01’57’’	2.14	75	0.9	0.1	0	0	P	4	0	0	0	0	Suwalki	Dystrofic	sphagnum mat	ecotone	present	none	Sphagnum	0-50	none	none	steep	polyhumic	5.7	53	4	1	3	4	1	1	2	2
854	A	shredder	3	4.73	4.73	2	Helophorus granularis	1	2012.05.01	Suchar 5	23	54°05’20’’	23°01’57’’	2.14	75	0.9	0.1	0	0	P	4	0	0	0	0	Suwalki	Dystrofic	sphagnum mat	ecotone	present	none	Sphagnum	0-50	none	none	steep	polyhumic	5.7	53	4	1	3	4	1	1	2	2
854	A	shredder	3.65	5.75	5.75	2	Helophorus minutus	1	2012.05.01	Suchar 5	23	54°05’20’’	23°01’57’’	2.14	75	0.9	0.1	0	0	P	4	0	0	0	0	Suwalki	Dystrofic	sphagnum mat	ecotone	present	none	Sphagnum	0-50	none	none	steep	polyhumic	5.7	53	4	1	3	4	1	1	2	2
859	E	predators	4.3	10.8	32.4	2	Noterus clavicornis	3	2012.05.01	Suchar Wielki	24	54°01’40’’	23°03’19’’	8.9	31	0.8	0.2	0	0	P	4	0.0058819	0.272727	0.333333	3	Suwalki	Dystrofic	sphagnum mat	pressed Sphagnum mat	present	none	Sphagnum	0-10	none	none	flat	polyhumic	5.8	58	4	3	3	1	1	1	1	2
859	E	predators	3.6	5.67	17.01	2	Noterus crassicornis	3	2012.05.01	Suchar Wielki	24	54°01’40’’	23°03’19’’	8.9	31	0.8	0.2	0	0	P	4	0	0	0	0	Suwalki	Dystrofic	sphagnum mat	pressed Sphagnum mat	present	none	Sphagnum	0-10	none	none	flat	polyhumic	5.8	58	4	3	3	1	1	1	1	2
859	E	predators	4.5	11.5	23	2	Laccophilus minutus	2	2012.05.01	Suchar Wielki	24	54°01’40’’	23°03’19’’	8.9	31	0.8	0.2	0	0	P	4	0.0154867	0.295964	0.166667	4	Suwalki	Dystrofic	sphagnum mat	pressed Sphagnum mat	present	none	Sphagnum	0-10	none	none	flat	polyhumic	5.8	58	4	3	3	1	1	1	1	2
859	T	shredder	3.7	5.83	23.32	2	Enochrus affinis	4	2012.05.01	Suchar Wielki	24	54°01’40’’	23°03’19’’	8.9	31	0.8	0.2	0	0	P	4	0	0	0	0	Suwalki	Dystrofic	sphagnum mat	pressed Sphagnum mat	present	none	Sphagnum	0-10	none	none	flat	polyhumic	5.8	58	4	3	3	1	1	1	1	2
859	E	shredder	6	15.3	15.3	3	Enochrus ochropterus	1	2012.05.01	Suchar Wielki	24	54°01’40’’	23°03’19’’	8.9	31	0.8	0.2	0	0	P	4	0	0	0	0	Suwalki	Dystrofic	sphagnum mat	pressed Sphagnum mat	present	none	Sphagnum	0-10	none	none	flat	polyhumic	5.8	58	4	3	3	1	1	1	1	2
859	E	shredder	5.1	14.6	14.6	3	Enochrus quadripunctatus	1	2012.05.01	Suchar Wielki	24	54°01’40’’	23°03’19’’	8.9	31	0.8	0.2	0	0	P	4	0.0502478	0.276151	0	3	Suwalki	Dystrofic	sphagnum mat	pressed Sphagnum mat	present	none	Sphagnum	0-10	none	none	flat	polyhumic	5.8	58	4	3	3	1	1	1	1	2
859	E	shredder	5	11.7	11.7	2	Helochares griseus	1	2012.05.01	Suchar Wielki	24	54°01’40’’	23°03’19’’	8.9	31	0.8	0.2	0	0	P	4	0.034797	0.255814	0	3	Suwalki	Dystrofic	sphagnum mat	pressed Sphagnum mat	present	none	Sphagnum	0-10	none	none	flat	polyhumic	5.8	58	4	3	3	1	1	1	1	2
859	E	predators	5.1	13	13	3	Coelambus impressopunctatus	1	2012.05.01	Suchar Wielki	24	54°01’40’’	23°03’19’’	8.9	31	0.8	0.2	0	0	P	4	0	0	0	0	Suwalki	Dystrofic	sphagnum mat	pressed Sphagnum mat	present	none	Sphagnum	0-10	none	none	flat	polyhumic	5.8	58	4	3	3	1	1	1	1	2
859	E	predators	3.3	5.2	5.2	2	Hygrotus inaequalis	1	2012.05.01	Suchar Wielki	24	54°01’40’’	23°03’19’’	8.9	31	0.8	0.2	0	0	P	4	0	0	0	0	Suwalki	Dystrofic	sphagnum mat	pressed Sphagnum mat	present	none	Sphagnum	0-10	none	none	flat	polyhumic	5.8	58	4	3	3	1	1	1	1	2
859	T	predators	3.1	4.88	4.88	2	Hydroporus tristis	1	2012.05.01	Suchar Wielki	24	54°01’40’’	23°03’19’’	8.9	31	0.8	0.2	0	0	P	4	0	0	0	0	Suwalki	Dystrofic	sphagnum mat	pressed Sphagnum mat	present	none	Sphagnum	0-10	none	none	flat	polyhumic	5.8	58	4	3	3	1	1	1	1	2
859	E	Grazer and scraper	1.85	3.12	3.12	1	Limnebius parvulus	1	2012.05.01	Suchar Wielki	24	54°01’40’’	23°03’19’’	8.9	31	0.8	0.2	0	0	P	4	0	0	0	0	Suwalki	Dystrofic	sphagnum mat	pressed Sphagnum mat	present	none	Sphagnum	0-10	none	none	flat	polyhumic	5.8	58	4	3	3	1	1	1	1	2
860	E	predators	3.6	5.67	85.05	2	Noterus crassicornis	15	2012.05.01	Suchar Wielki	24	54°01’40’’	23°03’19’’	8.9	31	0.8	0.2	0	0	P	4	0	0	0	0	Suwalki	Dystrofic	sphagnum mat	ecotone	present	none	Sphagnum	0-60	none	none	steep	polyhumic	5.8	58	4	1	3	4	1	1	2	2
860	T	shredder	3.7	5.83	52.47	2	Enochrus affinis	9	2012.05.01	Suchar Wielki	24	54°01’40’’	23°03’19’’	8.9	31	0.8	0.2	0	0	P	4	0	0	0	0	Suwalki	Dystrofic	sphagnum mat	ecotone	present	none	Sphagnum	0-60	none	none	steep	polyhumic	5.8	58	4	1	3	4	1	1	2	2
860	T	shredder	3.9	9.95	19.9	2	Enochrus coarctatus	2	2012.05.01	Suchar Wielki	24	54°01’40’’	23°03’19’’	8.9	31	0.8	0.2	0	0	P	4	0.0467031	0.294643	0	3	Suwalki	Dystrofic	sphagnum mat	ecotone	present	none	Sphagnum	0-60	none	none	steep	polyhumic	5.8	58	4	1	3	4	1	1	2	2
860	E	shredder	6.1	15.3	15.3	3	Enochrus testaceus	1	2012.05.01	Suchar Wielki	24	54°01’40’’	23°03’19’’	8.9	31	0.8	0.2	0	0	P	4					Suwalki	Dystrofic	sphagnum mat	ecotone	present	none	Sphagnum	0-60	none	none	steep	polyhumic	5.8	58	4	1	3	4	1	1	2	2
860	E	shredder	5.1	14.6	14.6	3	Enochrus quadripunctatus	1	2012.05.01	Suchar Wielki	24	54°01’40’’	23°03’19’’	8.9	31	0.8	0.2	0	0	P	4	0.0502478	0.276151	0	3	Suwalki	Dystrofic	sphagnum mat	ecotone	present	none	Sphagnum	0-60	none	none	steep	polyhumic	5.8	58	4	1	3	4	1	1	2	2
860	A	shredder	2.8	4.45	13.35	2	Laccobius minutus	3	2012.05.01	Suchar Wielki	24	54°01’40’’	23°03’19’’	8.9	31	0.8	0.2	0	0	P	4	0	0	0	0	Suwalki	Dystrofic	sphagnum mat	ecotone	present	none	Sphagnum	0-60	none	none	steep	polyhumic	5.8	58	4	1	3	4	1	1	2	2
860	A	shredder	3.65	5.75	34.5	2	Helophorus minutus	6	2012.05.01	Suchar Wielki	24	54°01’40’’	23°03’19’’	8.9	31	0.8	0.2	0	0	P	4	0	0	0	0	Suwalki	Dystrofic	sphagnum mat	ecotone	present	none	Sphagnum	0-60	none	none	steep	polyhumic	5.8	58	4	1	3	4	1	1	2	2
861	E	predators	3.6	5.67	175.77	2	Noterus crassicornis	31	2012.05.01	Suchar 5	23	54°05’20’’	23°01’57’’	2.14	75	0.9	0.1	0	0	P	4	0	0	0	0	Suwalki	Dystrofic	sphagnum mat	ecotone	present	none	Sphagnum	0-50	none	none	steep	polyhumic	5.7	53	4	1	3	4	1	1	2	2
861	E	predators	17.3	301.2	301.2	4	Acilius sulcatus	1	2012.05.01	Suchar 5	23	54°05’20’’	23°01’57’’	2.14	75	0.9	0.1	0	0	P	4	0	0	0	0	Suwalki	Dystrofic	sphagnum mat	ecotone	present	none	Sphagnum	0-50	none	none	steep	polyhumic	5.7	53	4	1	3	4	1	1	2	2
861	E	shredder	5	11.7	23.4	2	Helochares griseus	2	2012.05.01	Suchar 5	23	54°05’20’’	23°01’57’’	2.14	75	0.9	0.1	0	0	P	4	0.034797	0.255814	0	3	Suwalki	Dystrofic	sphagnum mat	ecotone	present	none	Sphagnum	0-50	none	none	steep	polyhumic	5.7	53	4	1	3	4	1	1	2	2
861	E	shredder	4.1	10.46	20.92	1	Coelostoma orbiculare	2	2012.05.01	Suchar 5	23	54°05’20’’	23°01’57’’	2.14	75	0.9	0.1	0	0	P	4	0	0	0	0	Suwalki	Dystrofic	sphagnum mat	ecotone	present	none	Sphagnum	0-50	none	none	steep	polyhumic	5.7	53	4	1	3	4	1	1	2	2
861	T	shredder	3.9	9.95	29.85	2	Enochrus coarctatus	3	2012.05.01	Suchar 5	23	54°05’20’’	23°01’57’’	2.14	75	0.9	0.1	0	0	P	4	0.0467031	0.294643	0	3	Suwalki	Dystrofic	sphagnum mat	ecotone	present	none	Sphagnum	0-50	none	none	steep	polyhumic	5.7	53	4	1	3	4	1	1	2	2
861	T	shredder	3.7	5.83	104.94	2	Enochrus affinis	18	2012.05.01	Suchar 5	23	54°05’20’’	23°01’57’’	2.14	75	0.9	0.1	0	0	P	4	0	0	0	0	Suwalki	Dystrofic	sphagnum mat	ecotone	present	none	Sphagnum	0-50	none	none	steep	polyhumic	5.7	53	4	1	3	4	1	1	2	2
861	A	shredder	2.8	4.45	8.9	2	Laccobius minutus	2	2012.05.01	Suchar 5	23	54°05’20’’	23°01’57’’	2.14	75	0.9	0.1	0	0	P	4	0	0	0	0	Suwalki	Dystrofic	sphagnum mat	ecotone	present	none	Sphagnum	0-50	none	none	steep	polyhumic	5.7	53	4	1	3	4	1	1	2	2
861	T	shredder	2.8	4.45	4.45	2	Anacaena lutescens	1	2012.05.01	Suchar 5	23	54°05’20’’	23°01’57’’	2.14	75	0.9	0.1	0	0	P	4	0.0472726	0.28821	0.2	5	Suwalki	Dystrofic	sphagnum mat	ecotone	present	none	Sphagnum	0-50	none	none	steep	polyhumic	5.7	53	4	1	3	4	1	1	2	2
861	A	shredder	2.1	5.3	5.3	2	Hydroglyphus pusillus	1	2012.05.01	Suchar 5	23	54°05’20’’	23°01’57’’	2.14	75	0.9	0.1	0	0	P	4	0	0	0	0	Suwalki	Dystrofic	sphagnum mat	ecotone	present	none	Sphagnum	0-50	none	none	steep	polyhumic	5.7	53	4	1	3	4	1	1	2	2
861	E	shredder	6	15.3	30.6	3	Enochrus ochropterus	2	2012.05.01	Suchar 5	23	54°05’20’’	23°01’57’’	2.14	75	0.9	0.1	0	0	P	4	0	0	0	0	Suwalki	Dystrofic	sphagnum mat	ecotone	present	none	Sphagnum	0-50	none	none	steep	polyhumic	5.7	53	4	1	3	4	1	1	2	2
861	E	predators	9.75	146.05	146.05	3	Rhantus latitans	1	2012.05.01	Suchar 5	23	54°05’20’’	23°01’57’’	2.14	75	0.9	0.1	0	0	P	4	0	0	0	0	Suwalki	Dystrofic	sphagnum mat	ecotone	present	none	Sphagnum	0-50	none	none	steep	polyhumic	5.7	53	4	1	3	4	1	1	2	2
861	T	predators	9.4	69.56	69.56	3	Ilybius guttiger	1	2012.05.01	Suchar 5	23	54°05’20’’	23°01’57’’	2.14	75	0.9	0.1	0	0	P	4	0	0	0	0	Suwalki	Dystrofic	sphagnum mat	ecotone	present	none	Sphagnum	0-50	none	none	steep	polyhumic	5.7	53	4	1	3	4	1	1	2	2
861	A	shredder	3.65	5.75	5.75	2	Helophorus minutus	1	2012.05.01	Suchar 5	23	54°05’20’’	23°01’57’’	2.14	75	0.9	0.1	0	0	P	4	0	0	0	0	Suwalki	Dystrofic	sphagnum mat	ecotone	present	none	Sphagnum	0-50	none	none	steep	polyhumic	5.7	53	4	1	3	4	1	1	2	2
861	A	shredder	2.6	5.75	5.75	2	Helophorus pumilio	1	2012.05.01	Suchar 5	23	54°05’20’’	23°01’57’’	2.14	75	0.9	0.1	0	0	P	4	0	0	0	0	Suwalki	Dystrofic	sphagnum mat	ecotone	present	none	Sphagnum	0-50	none	none	steep	polyhumic	5.7	53	4	1	3	4	1	1	2	2
862	T	shredder	2.8	4.45	84.55	2	Anacaena lutescens	19	2012.05.01	Suchar Wielki	24	54°01’40’’	23°03’19’’	8.9	31	0.8	0.2	0	0	P	4	0.0472726	0.28821	0.2	5	Suwalki	Dystrofic	sphagnum mat	pressed Sphagnum mat	present	none	Sphagnum	0-10	none	none	flat	polyhumic	5.8	58	4	3	3	1	1	1	1	2
862	E	predators	2.3	3.62	3.62	2	Graptodytes pictus	1	2012.05.01	Suchar Wielki	24	54°01’40’’	23°03’19’’	8.9	31	0.8	0.2	0	0	P	4	0.0266486	0.283262	0	3	Suwalki	Dystrofic	sphagnum mat	pressed Sphagnum mat	present	none	Sphagnum	0-10	none	none	flat	polyhumic	5.8	58	4	3	3	1	1	1	1	2
862	T	shredder	3.7	5.83	46.64	2	Enochrus affinis	8	2012.05.01	Suchar Wielki	24	54°01’40’’	23°03’19’’	8.9	31	0.8	0.2	0	0	P	4	0	0	0	0	Suwalki	Dystrofic	sphagnum mat	pressed Sphagnum mat	present	none	Sphagnum	0-10	none	none	flat	polyhumic	5.8	58	4	3	3	1	1	1	1	2
862	T	predators	3.1	4.88	19.52	2	Hydroporus tristis	4	2012.05.01	Suchar Wielki	24	54°01’40’’	23°03’19’’	8.9	31	0.8	0.2	0	0	P	4	0	0	0	0	Suwalki	Dystrofic	sphagnum mat	pressed Sphagnum mat	present	none	Sphagnum	0-10	none	none	flat	polyhumic	5.8	58	4	3	3	1	1	1	1	2
862	A	shredder	3.65	5.75	17.25	2	Helophorus minutus	3	2012.05.01	Suchar Wielki	24	54°01’40’’	23°03’19’’	8.9	31	0.8	0.2	0	0	P	4	0	0	0	0	Suwalki	Dystrofic	sphagnum mat	pressed Sphagnum mat	present	none	Sphagnum	0-10	none	none	flat	polyhumic	5.8	58	4	3	3	1	1	1	1	2
863	E	predators	14.2	274.6	274.6	4	Hydaticus seminiger	1	2012.05.01	Suchar Wielki	24	54°01’40’’	23°03’19’’	8.9	31	0.8	0.2	0	0	P	4	0.0432495	0.312796	0	4	Suwalki	Dystrofic	sphagnum mat	pond and pocket	present	none	Sphagnum	0-40	none	none	steep	polyhumic	5.8	58	4	2	3	3	1	1	2	2
863	E	predators	3.6	5.67	45.36	2	Noterus crassicornis	8	2012.05.01	Suchar Wielki	24	54°01’40’’	23°03’19’’	8.9	31	0.8	0.2	0	0	P	4	0	0	0	0	Suwalki	Dystrofic	sphagnum mat	pond and pocket	present	none	Sphagnum	0-40	none	none	steep	polyhumic	5.8	58	4	2	3	3	1	1	2	2
863	E	predators	4.6	12.7	38.1	2	Hyphydrus ovatus	3	2012.05.01	Suchar Wielki	24	54°01’40’’	23°03’19’’	8.9	31	0.8	0.2	0	0	P	4	0.00391719	0.273859	0	2	Suwalki	Dystrofic	sphagnum mat	pond and pocket	present	none	Sphagnum	0-40	none	none	steep	polyhumic	5.8	58	4	2	3	3	1	1	2	2
863	T	shredder	2.8	4.45	17.8	2	Anacaena lutescens	4	2012.05.01	Suchar Wielki	24	54°01’40’’	23°03’19’’	8.9	31	0.8	0.2	0	0	P	4	0.0472726	0.28821	0.2	5	Suwalki	Dystrofic	sphagnum mat	pond and pocket	present	none	Sphagnum	0-40	none	none	steep	polyhumic	5.8	58	4	2	3	3	1	1	2	2
863	E	shredder	5	11.7	23.4	2	Helochares griseus	2	2012.05.01	Suchar Wielki	24	54°01’40’’	23°03’19’’	8.9	31	0.8	0.2	0	0	P	4	0.034797	0.255814	0	3	Suwalki	Dystrofic	sphagnum mat	pond and pocket	present	none	Sphagnum	0-40	none	none	steep	polyhumic	5.8	58	4	2	3	3	1	1	2	2
863	T	shredder	3.7	5.83	11.66	2	Enochrus affinis	2	2012.05.01	Suchar Wielki	24	54°01’40’’	23°03’19’’	8.9	31	0.8	0.2	0	0	P	4	0	0	0	0	Suwalki	Dystrofic	sphagnum mat	pond and pocket	present	none	Sphagnum	0-40	none	none	steep	polyhumic	5.8	58	4	2	3	3	1	1	2	2
863	T	shredder	3.9	9.95	9.95	2	Enochrus coarctatus	1	2012.05.01	Suchar Wielki	24	54°01’40’’	23°03’19’’	8.9	31	0.8	0.2	0	0	P	4	0.0467031	0.294643	0	3	Suwalki	Dystrofic	sphagnum mat	pond and pocket	present	none	Sphagnum	0-40	none	none	steep	polyhumic	5.8	58	4	2	3	3	1	1	2	2
863	E	Grazer and scraper	1.85	3.12	3.12	1	Limnebius parvulus	1	2012.05.01	Suchar Wielki	24	54°01’40’’	23°03’19’’	8.9	31	0.8	0.2	0	0	P	4	0	0	0	0	Suwalki	Dystrofic	sphagnum mat	pond and pocket	present	none	Sphagnum	0-40	none	none	steep	polyhumic	5.8	58	4	2	3	3	1	1	2	2
863	E	predators	11.5	210	210	4	Rhantus pulverosus	1	2012.05.01	Suchar Wielki	24	54°01’40’’	23°03’19’’	8.9	31	0.8	0.2	0	0	P	4	0.0378381	0.280851	0.2	6	Suwalki	Dystrofic	sphagnum mat	pond and pocket	present	none	Sphagnum	0-40	none	none	steep	polyhumic	5.8	58	4	2	3	3	1	1	2	2
863	A	shredder	3	4.73	4.73	2	Helophorus granularis	1	2012.05.01	Suchar Wielki	24	54°01’40’’	23°03’19’’	8.9	31	0.8	0.2	0	0	P	4	0	0	0	0	Suwalki	Dystrofic	sphagnum mat	pond and pocket	present	none	Sphagnum	0-40	none	none	steep	polyhumic	5.8	58	4	2	3	3	1	1	2	2
863	A	shredder	3.65	5.75	11.5	2	Helophorus minutus	2	2012.05.01	Suchar Wielki	24	54°01’40’’	23°03’19’’	8.9	31	0.8	0.2	0	0	P	4	0	0	0	0	Suwalki	Dystrofic	sphagnum mat	pond and pocket	present	none	Sphagnum	0-40	none	none	steep	polyhumic	5.8	58	4	2	3	3	1	1	2	2
864	E	shredder	16.5	289.1	289.1	4	Hydrochara caraboides	1	2012.05.01	Suchar Wielki	24	54°01’40’’	23°03’19’’	8.9	31	0.8	0.2	0	0	P	4	0	0	0	0	Suwalki	Dystrofic	sphagnum mat	pond and pocket	present	none	Sphagnum	0-30	none	none	steep	polyhumic	5.8	58	4	2	3	3	1	1	2	2
864	P	predators	11	180.8	180.8	4	Ilybius fenestratus	1	2012.05.01	Suchar Wielki	24	54°01’40’’	23°03’19’’	8.9	31	0.8	0.2	0	0	P	4	0.0047114	0.275	0.666667	3	Suwalki	Dystrofic	sphagnum mat	pond and pocket	present	none	Sphagnum	0-30	none	none	steep	polyhumic	5.8	58	4	2	3	3	1	1	2	2
864	E	predators	11.4	201	201	4	Rhantus grapi	1	2012.05.01	Suchar Wielki	24	54°01’40’’	23°03’19’’	8.9	31	0.8	0.2	0	0	P	4	0.01406	0.294643	0.5	5	Suwalki	Dystrofic	sphagnum mat	pond and pocket	present	none	Sphagnum	0-30	none	none	steep	polyhumic	5.8	58	4	2	3	3	1	1	2	2
864	T	shredder	2.8	4.45	66.75	2	Anacaena lutescens	15	2012.05.01	Suchar Wielki	24	54°01’40’’	23°03’19’’	8.9	31	0.8	0.2	0	0	P	4	0.0472726	0.28821	0.2	5	Suwalki	Dystrofic	sphagnum mat	pond and pocket	present	none	Sphagnum	0-30	none	none	steep	polyhumic	5.8	58	4	2	3	3	1	1	2	2
864	T	shredder	3.7	5.83	46.64	2	Enochrus affinis	8	2012.05.01	Suchar Wielki	24	54°01’40’’	23°03’19’’	8.9	31	0.8	0.2	0	0	P	4	0	0	0	0	Suwalki	Dystrofic	sphagnum mat	pond and pocket	present	none	Sphagnum	0-30	none	none	steep	polyhumic	5.8	58	4	2	3	3	1	1	2	2
864	T	shredder	3.9	9.95	29.85	2	Enochrus coarctatus	3	2012.05.01	Suchar Wielki	24	54°01’40’’	23°03’19’’	8.9	31	0.8	0.2	0	0	P	4	0.0467031	0.294643	0	3	Suwalki	Dystrofic	sphagnum mat	pond and pocket	present	none	Sphagnum	0-30	none	none	steep	polyhumic	5.8	58	4	2	3	3	1	1	2	2
864	E	shredder	5	11.7	11.7	2	Helochares griseus	1	2012.05.01	Suchar Wielki	24	54°01’40’’	23°03’19’’	8.9	31	0.8	0.2	0	0	P	4	0.034797	0.255814	0	3	Suwalki	Dystrofic	sphagnum mat	pond and pocket	present	none	Sphagnum	0-30	none	none	steep	polyhumic	5.8	58	4	2	3	3	1	1	2	2
864	E	predators	5.1	13	13	3	Coelambus impressopunctatus	1	2012.05.01	Suchar Wielki	24	54°01’40’’	23°03’19’’	8.9	31	0.8	0.2	0	0	P	4	0	0	0	0	Suwalki	Dystrofic	sphagnum mat	pond and pocket	present	none	Sphagnum	0-30	none	none	steep	polyhumic	5.8	58	4	2	3	3	1	1	2	2
864	P	predators	3.3	4.9	4.9	2	Porhydrus lineatus	1	2012.05.01	Suchar Wielki	24	54°01’40’’	23°03’19’’	8.9	31	0.8	0.2	0	0	P	4	0	0	0	0	Suwalki	Dystrofic	sphagnum mat	pond and pocket	present	none	Sphagnum	0-30	none	none	steep	polyhumic	5.8	58	4	2	3	3	1	1	2	2
864	A	shredder	2.8	4.45	4.45	2	Laccobius minutus	1	2012.05.01	Suchar Wielki	24	54°01’40’’	23°03’19’’	8.9	31	0.8	0.2	0	0	P	4	0	0	0	0	Suwalki	Dystrofic	sphagnum mat	pond and pocket	present	none	Sphagnum	0-30	none	none	steep	polyhumic	5.8	58	4	2	3	3	1	1	2	2
864	E	Grazer and scraper	1.85	3.12	3.12	1	Limnebius parvulus	1	2012.05.01	Suchar Wielki	24	54°01’40’’	23°03’19’’	8.9	31	0.8	0.2	0	0	P	4	0	0	0	0	Suwalki	Dystrofic	sphagnum mat	pond and pocket	present	none	Sphagnum	0-30	none	none	steep	polyhumic	5.8	58	4	2	3	3	1	1	2	2
864	A	shredder	3.65	5.75	5.75	2	Helophorus minutus	1	2012.05.01	Suchar Wielki	24	54°01’40’’	23°03’19’’	8.9	31	0.8	0.2	0	0	P	4	0	0	0	0	Suwalki	Dystrofic	sphagnum mat	pond and pocket	present	none	Sphagnum	0-30	none	none	steep	polyhumic	5.8	58	4	2	3	3	1	1	2	2
864	T	predators	3.1	4.88	4.88	2	Hydroporus tristis	1	2012.05.01	Suchar Wielki	24	54°01’40’’	23°03’19’’	8.9	31	0.8	0.2	0	0	P	4	0	0	0	0	Suwalki	Dystrofic	sphagnum mat	pond and pocket	present	none	Sphagnum	0-30	none	none	steep	polyhumic	5.8	58	4	2	3	3	1	1	2	2
867	P	predators	11	180.8	180.8	4	Ilybius fenestratus	1	2012.05.01	Suchar Wielki	24	54°01’40’’	23°03’19’’	8.9	31	0.8	0.2	0	0	P	4	0.0047114	0.275	0.666667	3	Suwalki	Dystrofic	sphagnum mat	pond and pocket	present	none	Sphagnum	0-40	none	none	steep	polyhumic	5.8	58	4	2	3	3	1	1	2	2
867	E	predators	3.6	5.67	113.4	2	Noterus crassicornis	20	2012.05.01	Suchar Wielki	24	54°01’40’’	23°03’19’’	8.9	31	0.8	0.2	0	0	P	4	0	0	0	0	Suwalki	Dystrofic	sphagnum mat	pond and pocket	present	none	Sphagnum	0-40	none	none	steep	polyhumic	5.8	58	4	2	3	3	1	1	2	2
867	E	predators	4.6	12.7	12.7	2	Hyphydrus ovatus	1	2012.05.01	Suchar Wielki	24	54°01’40’’	23°03’19’’	8.9	31	0.8	0.2	0	0	P	4	0.00391719	0.273859	0	2	Suwalki	Dystrofic	sphagnum mat	pond and pocket	present	none	Sphagnum	0-40	none	none	steep	polyhumic	5.8	58	4	2	3	3	1	1	2	2
867	E	shredder	7.5	40.1	40.1	3	Hydrobius fuscipes	1	2012.05.01	Suchar Wielki	24	54°01’40’’	23°03’19’’	8.9	31	0.8	0.2	0	0	P	4	0	0	0	0	Suwalki	Dystrofic	sphagnum mat	pond and pocket	present	none	Sphagnum	0-40	none	none	steep	polyhumic	5.8	58	4	2	3	3	1	1	2	2
867	T	shredder	2.8	4.45	57.85	2	Anacaena lutescens	13	2012.05.01	Suchar Wielki	24	54°01’40’’	23°03’19’’	8.9	31	0.8	0.2	0	0	P	4	0.0472726	0.28821	0.2	5	Suwalki	Dystrofic	sphagnum mat	pond and pocket	present	none	Sphagnum	0-40	none	none	steep	polyhumic	5.8	58	4	2	3	3	1	1	2	2
867	T	predators	3.1	4.88	24.4	2	Hydroporus tristis	5	2012.05.01	Suchar Wielki	24	54°01’40’’	23°03’19’’	8.9	31	0.8	0.2	0	0	P	4	0	0	0	0	Suwalki	Dystrofic	sphagnum mat	pond and pocket	present	none	Sphagnum	0-40	none	none	steep	polyhumic	5.8	58	4	2	3	3	1	1	2	2
867	T	shredder	3.9	9.95	9.95	2	Enochrus coarctatus	1	2012.05.01	Suchar Wielki	24	54°01’40’’	23°03’19’’	8.9	31	0.8	0.2	0	0	P	4	0.0467031	0.294643	0	3	Suwalki	Dystrofic	sphagnum mat	pond and pocket	present	none	Sphagnum	0-40	none	none	steep	polyhumic	5.8	58	4	2	3	3	1	1	2	2
867	A	shredder	3.65	5.75	5.75	2	Helophorus minutus	1	2012.05.01	Suchar Wielki	24	54°01’40’’	23°03’19’’	8.9	31	0.8	0.2	0	0	P	4	0	0	0	0	Suwalki	Dystrofic	sphagnum mat	pond and pocket	present	none	Sphagnum	0-40	none	none	steep	polyhumic	5.8	58	4	2	3	3	1	1	2	2
867	E	shredder	2.85	4.5	4.5	2	Cercyon litoralis	1	2012.05.01	Suchar Wielki	24	54°01’40’’	23°03’19’’	8.9	31	0.8	0.2	0	0	P	4	0	0	0	0	Suwalki	Dystrofic	sphagnum mat	pond and pocket	present	none	Sphagnum	0-40	none	none	steep	polyhumic	5.8	58	4	2	3	3	1	1	2	2
869	T	shredder	2.8	4.45	53.4	2	Anacaena lutescens	12	2012.05.01	Suchar 4	22	54°05’22’’	23°01’19’’	1.04	44	0.8	0.2	0	0	P	4	0.0472726	0.28821	0.2	5	Suwalki	Dystrofic	sphagnum mat	pressed Sphagnum mat	present	none	Sphagnum	0-10	none	none	flat	polyhumic	4.5	52	4	3	3	1	1	1	1	2
869	T	predators	2.4	3.78	3.78	2	Hydroporus neglectus	1	2012.05.01	Suchar 4	22	54°05’22’’	23°01’19’’	1.04	44	0.8	0.2	0	0	P	4	0.0100062	0.253846	0.333333	4	Suwalki	Dystrofic	sphagnum mat	pressed Sphagnum mat	present	none	Sphagnum	0-10	none	none	flat	polyhumic	4.5	52	4	3	3	1	1	1	1	2
869	T	predators	3.1	4.88	4.88	2	Hydroporus tristis	1	2012.05.01	Suchar 4	22	54°05’22’’	23°01’19’’	1.04	44	0.8	0.2	0	0	P	4	0	0	0	0	Suwalki	Dystrofic	sphagnum mat	pressed Sphagnum mat	present	none	Sphagnum	0-10	none	none	flat	polyhumic	4.5	52	4	3	3	1	1	1	1	2
871	T	predators	14.8	280.6	280.6	4	Acilius canaliculatus	1	2012.05.01	Suchar 5	23	54°05’20’’	23°01’57’’	2.14	75	0.9	0.1	0	0	P	4	0.0408955	0.331658	0.2	5	Suwalki	Dystrofic	sphagnum mat	pond and pocket	present	none	Sphagnum	0-30	none	none	steep	polyhumic	5.7	53	4	2	3	3	1	1	2	2
871	E	predators	3.6	5.67	11.34	2	Noterus crassicornis	2	2012.05.01	Suchar 5	23	54°05’20’’	23°01’57’’	2.14	75	0.9	0.1	0	0	P	4	0	0	0	0	Suwalki	Dystrofic	sphagnum mat	pond and pocket	present	none	Sphagnum	0-30	none	none	steep	polyhumic	5.7	53	4	2	3	3	1	1	2	2
871	T	predators	2.4	3.78	3.78	2	Hygrotus decoratus	1	2012.05.01	Suchar 5	23	54°05’20’’	23°01’57’’	2.14	75	0.9	0.1	0	0	P	4	0	0	0	0	Suwalki	Dystrofic	sphagnum mat	pond and pocket	present	none	Sphagnum	0-30	none	none	steep	polyhumic	5.7	53	4	2	3	3	1	1	2	2
871	E	predators	5	11.8	11.8	2	Suphrodytes dorsalis	1	2012.05.01	Suchar 5	23	54°05’20’’	23°01’57’’	2.14	75	0.9	0.1	0	0	P	4	0	0	0	0	Suwalki	Dystrofic	sphagnum mat	pond and pocket	present	none	Sphagnum	0-30	none	none	steep	polyhumic	5.7	53	4	2	3	3	1	1	2	2
871	T	predators	3.9	8.5	17	2	Hydroporus erythrocephalus	2	2012.05.01	Suchar 5	23	54°05’20’’	23°01’57’’	2.14	75	0.9	0.1	0	0	P	4	0	0	0	0	Suwalki	Dystrofic	sphagnum mat	pond and pocket	present	none	Sphagnum	0-30	none	none	steep	polyhumic	5.7	53	4	2	3	3	1	1	2	2
871	T	predators	2.7	4.3	8.6	2	Hydroporus obscurus	2	2012.05.01	Suchar 5	23	54°05’20’’	23°01’57’’	2.14	75	0.9	0.1	0	0	P	4	0	0	0	0	Suwalki	Dystrofic	sphagnum mat	pond and pocket	present	none	Sphagnum	0-30	none	none	steep	polyhumic	5.7	53	4	2	3	3	1	1	2	2
871	T	predators	3.1	4.88	4.88	2	Hydroporus tristis	1	2012.05.01	Suchar 5	23	54°05’20’’	23°01’57’’	2.14	75	0.9	0.1	0	0	P	4	0	0	0	0	Suwalki	Dystrofic	sphagnum mat	pond and pocket	present	none	Sphagnum	0-30	none	none	steep	polyhumic	5.7	53	4	2	3	3	1	1	2	2
871	T	shredder	2.8	4.45	8.9	2	Anacaena lutescens	2	2012.05.01	Suchar 5	23	54°05’20’’	23°01’57’’	2.14	75	0.9	0.1	0	0	P	4	0.0472726	0.28821	0.2	5	Suwalki	Dystrofic	sphagnum mat	pond and pocket	present	none	Sphagnum	0-30	none	none	steep	polyhumic	5.7	53	4	2	3	3	1	1	2	2
880	E	shredder	5.1	14.6	14.6	3	Enochrus quadripunctatus	1	2012.05.01	Suchar 1	19	54°05’07’’	23°00’54’’	1.12	31	0.8	0.2	0	0	P	4	0.0502478	0.276151	0	3	Suwalki	Dystrofic	sphagnum mat	ecotone	present	none	Sphagnum	0-60	none	none	steep	polyhumic	6.3	57	4	1	3	4	1	1	2	2
880	T	shredder	3.7	5.83	5.83	2	Enochrus affinis	1	2012.05.01	Suchar 1	19	54°05’07’’	23°00’54’’	1.12	31	0.8	0.2	0	0	P	4	0	0	0	0	Suwalki	Dystrofic	sphagnum mat	ecotone	present	none	Sphagnum	0-60	none	none	steep	polyhumic	6.3	57	4	1	3	4	1	1	2	2
880	E	predators	4.6	12.7	50.8	2	Hyphydrus ovatus	4	2012.05.01	Suchar 1	19	54°05’07’’	23°00’54’’	1.12	31	0.8	0.2	0	0	P	4	0.00391719	0.273859	0	2	Suwalki	Dystrofic	sphagnum mat	ecotone	present	none	Sphagnum	0-60	none	none	steep	polyhumic	6.3	57	4	1	3	4	1	1	2	2
880	E	predators	15.2	280.6	280.6	4	Graphoderus bilineatus	1	2012.05.01	Suchar 1	19	54°05’07’’	23°00’54’’	1.12	31	0.8	0.2	0	0	P	4	0.0266819	0.297297	0.333333	3	Suwalki	Dystrofic	sphagnum mat	ecotone	present	none	Sphagnum	0-60	none	none	steep	polyhumic	6.3	57	4	1	3	4	1	1	2	2
880	E	predators	3.6	5.67	5.67	2	Noterus crassicornis	1	2012.05.01	Suchar 1	19	54°05’07’’	23°00’54’’	1.12	31	0.8	0.2	0	0	P	4	0	0	0	0	Suwalki	Dystrofic	sphagnum mat	ecotone	present	none	Sphagnum	0-60	none	none	steep	polyhumic	6.3	57	4	1	3	4	1	1	2	2
881	E	shredder	6	15.3	15.3	3	Enochrus ochropterus	1	2012.05.01	Suchar 3	21	54°05’18’’	23°01’18’’	0.45	39	0.8	0.2	0	0	P	4	0	0	0	0	Suwalki	Dystrofic	sphagnum mat	pond and pocket	present	none	Sphagnum	0-30	none	none	steep	polyhumic	4.6	55	4	2	3	3	1	1	2	2
881	E	predators	3.6	5.67	73.71	2	Noterus crassicornis	13	2012.05.01	Suchar 3	21	54°05’18’’	23°01’18’’	0.45	39	0.8	0.2	0	0	P	4	0	0	0	0	Suwalki	Dystrofic	sphagnum mat	pond and pocket	present	none	Sphagnum	0-30	none	none	steep	polyhumic	4.6	55	4	2	3	3	1	1	2	2
881	E	predators	3.7	5.83	5.83	2	Hydroporus palustris	1	2012.05.01	Suchar 3	21	54°05’18’’	23°01’18’’	0.45	39	0.8	0.2	0	0	P	4	0	0	0	0	Suwalki	Dystrofic	sphagnum mat	pond and pocket	present	none	Sphagnum	0-30	none	none	steep	polyhumic	4.6	55	4	2	3	3	1	1	2	2
881	T	shredder	2.8	4.45	26.7	2	Anacaena lutescens	6	2012.05.01	Suchar 3	21	54°05’18’’	23°01’18’’	0.45	39	0.8	0.2	0	0	P	4	0.0472726	0.28821	0.2	5	Suwalki	Dystrofic	sphagnum mat	pond and pocket	present	none	Sphagnum	0-30	none	none	steep	polyhumic	4.6	55	4	2	3	3	1	1	2	2
881	T	predators	3.1	4.88	4.88	2	Hydroporus incognitus	1	2012.05.01	Suchar 3	21	54°05’18’’	23°01’18’’	0.45	39	0.8	0.2	0	0	P	4	0	0	0	0	Suwalki	Dystrofic	sphagnum mat	pond and pocket	present	none	Sphagnum	0-30	none	none	steep	polyhumic	4.6	55	4	2	3	3	1	1	2	2
881	T	shredder	3.9	9.95	9.95	2	Enochrus coarctatus	1	2012.05.01	Suchar 3	21	54°05’18’’	23°01’18’’	0.45	39	0.8	0.2	0	0	P	4	0.0467031	0.294643	0	3	Suwalki	Dystrofic	sphagnum mat	pond and pocket	present	none	Sphagnum	0-30	none	none	steep	polyhumic	4.6	55	4	2	3	3	1	1	2	2
881	T	shredder	3.7	5.83	5.83	2	Enochrus affinis	1	2012.05.01	Suchar 3	21	54°05’18’’	23°01’18’’	0.45	39	0.8	0.2	0	0	P	4	0	0	0	0	Suwalki	Dystrofic	sphagnum mat	pond and pocket	present	none	Sphagnum	0-30	none	none	steep	polyhumic	4.6	55	4	2	3	3	1	1	2	2
881	T	predators	2.4	3.78	3.78	2	Hydroporus neglectus	1	2012.05.01	Suchar 3	21	54°05’18’’	23°01’18’’	0.45	39	0.8	0.2	0	0	P	4	0.0100062	0.253846	0.333333	4	Suwalki	Dystrofic	sphagnum mat	pond and pocket	present	none	Sphagnum	0-30	none	none	steep	polyhumic	4.6	55	4	2	3	3	1	1	2	2
881	T	predators	2.7	4.3	4.3	2	Hydroporus umbrosus	1	2012.05.01	Suchar 3	21	54°05’18’’	23°01’18’’	0.45	39	0.8	0.2	0	0	P	4	0	0	0	0	Suwalki	Dystrofic	sphagnum mat	pond and pocket	present	none	Sphagnum	0-30	none	none	steep	polyhumic	4.6	55	4	2	3	3	1	1	2	2
889	T	shredder	2.8	4.45	240.3	2	Anacaena lutescens	54	2012.05.01	Suchar 1	19	54°05’07’’	23°00’54’’	1.12	31	0.8	0.2	0	0	P	4	0.0472726	0.28821	0.2	5	Suwalki	Dystrofic	sphagnum mat	pressed Sphagnum mat	present	none	Sphagnum	0-10	none	none	flat	polyhumic	6.3	57	4	3	3	1	1	1	1	2
889	E	predators	3.6	5.67	5.67	2	Noterus crassicornis	1	2012.05.01	Suchar 1	19	54°05’07’’	23°00’54’’	1.12	31	0.8	0.2	0	0	P	4	0	0	0	0	Suwalki	Dystrofic	sphagnum mat	pressed Sphagnum mat	present	none	Sphagnum	0-10	none	none	flat	polyhumic	6.3	57	4	3	3	1	1	1	1	2
889	T	shredder	3.9	9.95	29.85	2	Enochrus coarctatus	3	2012.05.01	Suchar 1	19	54°05’07’’	23°00’54’’	1.12	31	0.8	0.2	0	0	P	4	0.0467031	0.294643	0	3	Suwalki	Dystrofic	sphagnum mat	pressed Sphagnum mat	present	none	Sphagnum	0-10	none	none	flat	polyhumic	6.3	57	4	3	3	1	1	1	1	2
889	T	shredder	3.7	5.83	5.83	2	Enochrus affinis	1	2012.05.01	Suchar 1	19	54°05’07’’	23°00’54’’	1.12	31	0.8	0.2	0	0	P	4	0	0	0	0	Suwalki	Dystrofic	sphagnum mat	pressed Sphagnum mat	present	none	Sphagnum	0-10	none	none	flat	polyhumic	6.3	57	4	3	3	1	1	1	1	2
889	E	shredder	5.1	14.6	14.6	3	Enochrus quadripunctatus	1	2012.05.01	Suchar 1	19	54°05’07’’	23°00’54’’	1.12	31	0.8	0.2	0	0	P	4	0.0502478	0.276151	0	3	Suwalki	Dystrofic	sphagnum mat	pressed Sphagnum mat	present	none	Sphagnum	0-10	none	none	flat	polyhumic	6.3	57	4	3	3	1	1	1	1	2
889	T	predators	3.1	4.88	4.88	2	Hydroporus incognitus	1	2012.05.01	Suchar 1	19	54°05’07’’	23°00’54’’	1.12	31	0.8	0.2	0	0	P	4	0	0	0	0	Suwalki	Dystrofic	sphagnum mat	pressed Sphagnum mat	present	none	Sphagnum	0-10	none	none	flat	polyhumic	6.3	57	4	3	3	1	1	1	1	2
889	T	predators	3.1	4.88	4.88	2	Hydroporus tristis	1	2012.05.01	Suchar 1	19	54°05’07’’	23°00’54’’	1.12	31	0.8	0.2	0	0	P	4	0	0	0	0	Suwalki	Dystrofic	sphagnum mat	pressed Sphagnum mat	present	none	Sphagnum	0-10	none	none	flat	polyhumic	6.3	57	4	3	3	1	1	1	1	2
889	T	predators	1.85	2.9	2.9	1	Hydroporus scalesianus	1	2012.05.01	Suchar 1	19	54°05’07’’	23°00’54’’	1.12	31	0.8	0.2	0	0	P	4	0	0	0	0	Suwalki	Dystrofic	sphagnum mat	pressed Sphagnum mat	present	none	Sphagnum	0-10	none	none	flat	polyhumic	6.3	57	4	3	3	1	1	1	1	2
889	E	shredder	7.5	40.1	40.1	3	Hydrobius fuscipes	1	2012.05.01	Suchar 1	19	54°05’07’’	23°00’54’’	1.12	31	0.8	0.2	0	0	P	4	0	0	0	0	Suwalki	Dystrofic	sphagnum mat	pressed Sphagnum mat	present	none	Sphagnum	0-10	none	none	flat	polyhumic	6.3	57	4	3	3	1	1	1	1	2
889	T	shredder	2.8	4.45	13.35	2	Anacaena lutescens	3	2012.05.01	Suchar 1	19	54°05’07’’	23°00’54’’	1.12	31	0.8	0.2	0	0	P	4	0.0472726	0.28821	0.2	5	Suwalki	Dystrofic	sphagnum mat	pressed Sphagnum mat	present	none	Sphagnum	0-10	none	none	flat	polyhumic	6.3	57	4	3	3	1	1	1	1	2
889	E	predators	2.3	3.62	14.48	2	Graptodytes pictus	4	2012.05.01	Suchar 1	19	54°05’07’’	23°00’54’’	1.12	31	0.8	0.2	0	0	P	4	0.0266486	0.283262	0	3	Suwalki	Dystrofic	sphagnum mat	pressed Sphagnum mat	present	none	Sphagnum	0-10	none	none	flat	polyhumic	6.3	57	4	3	3	1	1	1	1	2
889	T	shredder	3.9	9.95	19.9	2	Enochrus coarctatus	2	2012.05.01	Suchar 1	19	54°05’07’’	23°00’54’’	1.12	31	0.8	0.2	0	0	P	4	0.0467031	0.294643	0	3	Suwalki	Dystrofic	sphagnum mat	pressed Sphagnum mat	present	none	Sphagnum	0-10	none	none	flat	polyhumic	6.3	57	4	3	3	1	1	1	1	2
889	T	predators	3.1	4.88	19.52	2	Hydroporus tristis	4	2012.05.01	Suchar 1	19	54°05’07’’	23°00’54’’	1.12	31	0.8	0.2	0	0	P	4	0	0	0	0	Suwalki	Dystrofic	sphagnum mat	pressed Sphagnum mat	present	none	Sphagnum	0-10	none	none	flat	polyhumic	6.3	57	4	3	3	1	1	1	1	2
891	E	predators	3.6	5.67	147.42	2	Noterus crassicornis	26	2012.05.01	Suchar 5	23	54°05’20’’	23°01’57’’	2.14	75	0.9	0.1	0	0	P	4	0	0	0	0	Suwalki	Dystrofic	sphagnum mat	ecotone	present	none	Sphagnum	0-50	none	none	steep	polyhumic	5.7	53	4	1	3	4	1	1	2	2
891	E	shredder	5	11.7	46.8	2	Helochares griseus	4	2012.05.01	Suchar 5	23	54°05’20’’	23°01’57’’	2.14	75	0.9	0.1	0	0	P	4	0.034797	0.255814	0	3	Suwalki	Dystrofic	sphagnum mat	ecotone	present	none	Sphagnum	0-50	none	none	steep	polyhumic	5.7	53	4	1	3	4	1	1	2	2
891	E	shredder	5.1	14.6	58.4	3	Enochrus quadripunctatus	4	2012.05.01	Suchar 5	23	54°05’20’’	23°01’57’’	2.14	75	0.9	0.1	0	0	P	4	0.0502478	0.276151	0	3	Suwalki	Dystrofic	sphagnum mat	ecotone	present	none	Sphagnum	0-50	none	none	steep	polyhumic	5.7	53	4	1	3	4	1	1	2	2
891	E	shredder	6	15.3	15.3	3	Enochrus ochropterus	1	2012.05.01	Suchar 5	23	54°05’20’’	23°01’57’’	2.14	75	0.9	0.1	0	0	P	4	0	0	0	0	Suwalki	Dystrofic	sphagnum mat	ecotone	present	none	Sphagnum	0-50	none	none	steep	polyhumic	5.7	53	4	1	3	4	1	1	2	2
891	T	shredder	3.7	5.83	75.79	2	Enochrus affinis	13	2012.05.01	Suchar 5	23	54°05’20’’	23°01’57’’	2.14	75	0.9	0.1	0	0	P	4	0	0	0	0	Suwalki	Dystrofic	sphagnum mat	ecotone	present	none	Sphagnum	0-50	none	none	steep	polyhumic	5.7	53	4	1	3	4	1	1	2	2
891	T	shredder	3.9	9.95	19.9	2	Enochrus coarctatus	2	2012.05.01	Suchar 5	23	54°05’20’’	23°01’57’’	2.14	75	0.9	0.1	0	0	P	4	0.0467031	0.294643	0	3	Suwalki	Dystrofic	sphagnum mat	ecotone	present	none	Sphagnum	0-50	none	none	steep	polyhumic	5.7	53	4	1	3	4	1	1	2	2
891	A	shredder	2.8	4.45	17.8	2	Laccobius minutus	4	2012.05.01	Suchar 5	23	54°05’20’’	23°01’57’’	2.14	75	0.9	0.1	0	0	P	4	0	0	0	0	Suwalki	Dystrofic	sphagnum mat	ecotone	present	none	Sphagnum	0-50	none	none	steep	polyhumic	5.7	53	4	1	3	4	1	1	2	2
891	T	shredder	2.8	4.45	17.8	2	Anacaena lutescens	4	2012.05.01	Suchar 5	23	54°05’20’’	23°01’57’’	2.14	75	0.9	0.1	0	0	P	4	0.0472726	0.28821	0.2	5	Suwalki	Dystrofic	sphagnum mat	ecotone	present	none	Sphagnum	0-50	none	none	steep	polyhumic	5.7	53	4	1	3	4	1	1	2	2
891	E	predators	5.1	12.5	12.5	3	Gyrinus suffriani	1	2012.05.01	Suchar 5	23	54°05’20’’	23°01’57’’	2.14	75	0.9	0.1	0	0	P	4	0	0	0	0	Suwalki	Dystrofic	sphagnum mat	ecotone	present	none	Sphagnum	0-50	none	none	steep	polyhumic	5.7	53	4	1	3	4	1	1	2	2
891	T	predators	3.1	4.88	9.76	2	Hydroporus tristis	2	2012.05.01	Suchar 5	23	54°05’20’’	23°01’57’’	2.14	75	0.9	0.1	0	0	P	4	0	0	0	0	Suwalki	Dystrofic	sphagnum mat	ecotone	present	none	Sphagnum	0-50	none	none	steep	polyhumic	5.7	53	4	1	3	4	1	1	2	2
891	T	predators	2.4	3.78	3.78	2	Hydroporus neglectus	1	2012.05.01	Suchar 5	23	54°05’20’’	23°01’57’’	2.14	75	0.9	0.1	0	0	P	4	0.0100062	0.253846	0.333333	4	Suwalki	Dystrofic	sphagnum mat	ecotone	present	none	Sphagnum	0-50	none	none	steep	polyhumic	5.7	53	4	1	3	4	1	1	2	2
891	A	shredder	3.65	5.75	5.75	2	Helophorus minutus	1	2012.05.01	Suchar 5	23	54°05’20’’	23°01’57’’	2.14	75	0.9	0.1	0	0	P	4	0	0	0	0	Suwalki	Dystrofic	sphagnum mat	ecotone	present	none	Sphagnum	0-50	none	none	steep	polyhumic	5.7	53	4	1	3	4	1	1	2	2
896	T	predators	3.1	4.88	14.64	2	Hydroporus tristis	3	2012.05.01	Suchar 3	21	54°05’18’’	23°01’18’’	0.45	39	0.8	0.2	0	0	P	4	0	0	0	0	Suwalki	Dystrofic	sphagnum mat	pressed Sphagnum mat	present	none	Sphagnum	0-10	none	none	flat	polyhumic	4.6	55	4	3	3	1	1	1	1	2
896	T	predators	2.7	4.3	4.3	2	Hydroporus obscurus	1	2012.05.01	Suchar 3	21	54°05’18’’	23°01’18’’	0.45	39	0.8	0.2	0	0	P	4	0	0	0	0	Suwalki	Dystrofic	sphagnum mat	pressed Sphagnum mat	present	none	Sphagnum	0-10	none	none	flat	polyhumic	4.6	55	4	3	3	1	1	1	1	2
896	T	predators	2.4	3.78	3.78	2	Hydroporus neglectus	1	2012.05.01	Suchar 3	21	54°05’18’’	23°01’18’’	0.45	39	0.8	0.2	0	0	P	4	0.0100062	0.253846	0.333333	4	Suwalki	Dystrofic	sphagnum mat	pressed Sphagnum mat	present	none	Sphagnum	0-10	none	none	flat	polyhumic	4.6	55	4	3	3	1	1	1	1	2
903	E	predators	3.6	5.67	107.73	2	Noterus crassicornis	19	2012.05.01	Suchar 2	20	54°05’13’’	23°01’03’’	2.6	32	0.8	0.1	0	0.1	P	4	0	0	0	0	Suwalki	Dystrofic	sphagnum mat	ecotone	present	none	Sphagnum	0-60	none	none	steep	polyhumic	5.9	56	4	1	3	4	1	1	2	2
903	E	predators	4.6	12.7	12.7	2	Hyphydrus ovatus	1	2012.05.01	Suchar 2	20	54°05’13’’	23°01’03’’	2.6	32	0.8	0.1	0	0.1	P	4	0.00391719	0.273859	0	2	Suwalki	Dystrofic	sphagnum mat	ecotone	present	none	Sphagnum	0-60	none	none	steep	polyhumic	5.9	56	4	1	3	4	1	1	2	2
903	E	shredder	5	11.7	11.7	2	Helochares griseus	1	2012.05.01	Suchar 2	20	54°05’13’’	23°01’03’’	2.6	32	0.8	0.1	0	0.1	P	4	0.034797	0.255814	0	3	Suwalki	Dystrofic	sphagnum mat	ecotone	present	none	Sphagnum	0-60	none	none	steep	polyhumic	5.9	56	4	1	3	4	1	1	2	2
903	T	shredder	3.9	9.95	19.9	2	Enochrus coarctatus	2	2012.05.01	Suchar 2	20	54°05’13’’	23°01’03’’	2.6	32	0.8	0.1	0	0.1	P	4	0.0467031	0.294643	0	3	Suwalki	Dystrofic	sphagnum mat	ecotone	present	none	Sphagnum	0-60	none	none	steep	polyhumic	5.9	56	4	1	3	4	1	1	2	2
903	T	shredder	3.7	5.83	5.83	2	Enochrus affinis	1	2012.05.01	Suchar 2	20	54°05’13’’	23°01’03’’	2.6	32	0.8	0.1	0	0.1	P	4	0	0	0	0	Suwalki	Dystrofic	sphagnum mat	ecotone	present	none	Sphagnum	0-60	none	none	steep	polyhumic	5.9	56	4	1	3	4	1	1	2	2
903	T	shredder	2.8	4.45	8.9	2	Anacaena lutescens	2	2012.05.01	Suchar 2	20	54°05’13’’	23°01’03’’	2.6	32	0.8	0.1	0	0.1	P	4	0.0472726	0.28821	0.2	5	Suwalki	Dystrofic	sphagnum mat	ecotone	present	none	Sphagnum	0-60	none	none	steep	polyhumic	5.9	56	4	1	3	4	1	1	2	2
903	T	predators	2.7	4.3	4.3	2	Hydroporus obscurus	1	2012.05.01	Suchar 2	20	54°05’13’’	23°01’03’’	2.6	32	0.8	0.1	0	0.1	P	4	0	0	0	0	Suwalki	Dystrofic	sphagnum mat	ecotone	present	none	Sphagnum	0-60	none	none	steep	polyhumic	5.9	56	4	1	3	4	1	1	2	2
904	E	predators	3.6	5.67	22.68	2	Noterus crassicornis	4	2012.05.01	Suchar 4	22	54°05’22’’	23°01’19’’	1.04	44	0.8	0.2	0	0	P	4	0	0	0	0	Suwalki	Dystrofic	sphagnum mat	pressed Sphagnum mat	present	none	Sphagnum	0-10	none	none	flat	polyhumic	4.5	52	4	3	3	1	1	1	1	2
904	T	shredder	2.8	4.45	8.9	2	Anacaena lutescens	2	2012.05.01	Suchar 4	22	54°05’22’’	23°01’19’’	1.04	44	0.8	0.2	0	0	P	4	0.0472726	0.28821	0.2	5	Suwalki	Dystrofic	sphagnum mat	pressed Sphagnum mat	present	none	Sphagnum	0-10	none	none	flat	polyhumic	4.5	52	4	3	3	1	1	1	1	2
904	E	shredder	4.1	10.46	20.92	1	Coelostoma orbiculare	2	2012.05.01	Suchar 4	22	54°05’22’’	23°01’19’’	1.04	44	0.8	0.2	0	0	P	4	0	0	0	0	Suwalki	Dystrofic	sphagnum mat	pressed Sphagnum mat	present	none	Sphagnum	0-10	none	none	flat	polyhumic	4.5	52	4	3	3	1	1	1	1	2
904	T	predators	3.1	4.88	29.28	2	Hydroporus tristis	6	2012.05.01	Suchar 4	22	54°05’22’’	23°01’19’’	1.04	44	0.8	0.2	0	0	P	4	0	0	0	0	Suwalki	Dystrofic	sphagnum mat	pressed Sphagnum mat	present	none	Sphagnum	0-10	none	none	flat	polyhumic	4.5	52	4	3	3	1	1	1	1	2
904	T	predators	3	4.73	4.73	2	Hydroporus angustatus	1	2012.05.01	Suchar 4	22	54°05’22’’	23°01’19’’	1.04	44	0.8	0.2	0	0	P	4	0	0	0	0	Suwalki	Dystrofic	sphagnum mat	pressed Sphagnum mat	present	none	Sphagnum	0-10	none	none	flat	polyhumic	4.5	52	4	3	3	1	1	1	1	2
907	E	predators	14.25	280.6	561.2	4	Graphoderus cinereus	2	2012.05.01	Suchar 3	21	54°05’18’’	23°01’18’’	0.45	39	0.8	0.2	0	0	P	4	0.030303	0.256809	0	2	Suwalki	Dystrofic	sphagnum mat	pond and pocket	present	none	Sphagnum	0-50	none	none	steep	polyhumic	4.6	55	4	2	3	4	1	1	2	2
907	E	predators	9.75	146.05	584.2	3	Rhantus latitans	4	2012.05.01	Suchar 3	21	54°05’18’’	23°01’18’’	0.45	39	0.8	0.2	0	0	P	4	0	0	0	0	Suwalki	Dystrofic	sphagnum mat	pond and pocket	present	none	Sphagnum	0-50	none	none	steep	polyhumic	4.6	55	4	2	3	4	1	1	2	2
907	E	predators	3.6	5.67	34.02	2	Noterus crassicornis	6	2012.05.01	Suchar 3	21	54°05’18’’	23°01’18’’	0.45	39	0.8	0.2	0	0	P	4	0	0	0	0	Suwalki	Dystrofic	sphagnum mat	pond and pocket	present	none	Sphagnum	0-50	none	none	steep	polyhumic	4.6	55	4	2	3	4	1	1	2	2
907	T	shredder	2.8	4.45	4.45	2	Anacaena lutescens	1	2012.05.01	Suchar 3	21	54°05’18’’	23°01’18’’	0.45	39	0.8	0.2	0	0	P	4	0.0472726	0.28821	0.2	5	Suwalki	Dystrofic	sphagnum mat	pond and pocket	present	none	Sphagnum	0-50	none	none	steep	polyhumic	4.6	55	4	2	3	4	1	1	2	2
907	T	predators	3.1	4.88	4.88	2	Hydroporus tristis	1	2012.05.01	Suchar 3	21	54°05’18’’	23°01’18’’	0.45	39	0.8	0.2	0	0	P	4	0	0	0	0	Suwalki	Dystrofic	sphagnum mat	pond and pocket	present	none	Sphagnum	0-50	none	none	steep	polyhumic	4.6	55	4	2	3	4	1	1	2	2
907	T	shredder	3.7	5.83	5.83	2	Enochrus affinis	1	2012.05.01	Suchar 3	21	54°05’18’’	23°01’18’’	0.45	39	0.8	0.2	0	0	P	4	0	0	0	0	Suwalki	Dystrofic	sphagnum mat	pond and pocket	present	none	Sphagnum	0-50	none	none	steep	polyhumic	4.6	55	4	2	3	4	1	1	2	2
907	T	predators	2.4	3.78	3.78	2	Hydroporus neglectus	1	2012.05.01	Suchar 3	21	54°05’18’’	23°01’18’’	0.45	39	0.8	0.2	0	0	P	4	0.0100062	0.253846	0.333333	4	Suwalki	Dystrofic	sphagnum mat	pond and pocket	present	none	Sphagnum	0-50	none	none	steep	polyhumic	4.6	55	4	2	3	4	1	1	2	2
913	E	predators	17.3	301.2	301.2	4	Acilius sulcatus	1	2012.05.01	Suchar 4	22	54°05’22’’	23°01’19’’	1.04	44	0.8	0.2	0	0	P	4	0	0	0	0	Suwalki	Dystrofic	sphagnum mat	pond and pocket	present	none	Sphagnum	0-40	none	none	steep	polyhumic	4.5	52	4	2	3	3	1	1	2	2
913	E	predators	14.25	280.6	1122.4	4	Graphoderus cinereus	4	2012.05.01	Suchar 4	22	54°05’22’’	23°01’19’’	1.04	44	0.8	0.2	0	0	P	4	0.030303	0.256809	0	2	Suwalki	Dystrofic	sphagnum mat	pond and pocket	present	none	Sphagnum	0-40	none	none	steep	polyhumic	4.5	52	4	2	3	3	1	1	2	2
913	E	predators	3.6	5.67	39.69	2	Noterus crassicornis	7	2012.05.01	Suchar 4	22	54°05’22’’	23°01’19’’	1.04	44	0.8	0.2	0	0	P	4	0	0	0	0	Suwalki	Dystrofic	sphagnum mat	pond and pocket	present	none	Sphagnum	0-40	none	none	steep	polyhumic	4.5	52	4	2	3	3	1	1	2	2
913	E	predators	4.6	12.7	25.4	2	Hyphydrus ovatus	2	2012.05.01	Suchar 4	22	54°05’22’’	23°01’19’’	1.04	44	0.8	0.2	0	0	P	4	0.00391719	0.273859	0	2	Suwalki	Dystrofic	sphagnum mat	pond and pocket	present	none	Sphagnum	0-40	none	none	steep	polyhumic	4.5	52	4	2	3	3	1	1	2	2
913	E	shredder	7.5	40.1	40.1	3	Hydrobius fuscipes	1	2012.05.01	Suchar 4	22	54°05’22’’	23°01’19’’	1.04	44	0.8	0.2	0	0	P	4	0	0	0	0	Suwalki	Dystrofic	sphagnum mat	pond and pocket	present	none	Sphagnum	0-40	none	none	steep	polyhumic	4.5	52	4	2	3	3	1	1	2	2
913	T	shredder	2.8	4.45	4.45	2	Anacaena lutescens	1	2012.05.01	Suchar 4	22	54°05’22’’	23°01’19’’	1.04	44	0.8	0.2	0	0	P	4	0.0472726	0.28821	0.2	5	Suwalki	Dystrofic	sphagnum mat	pond and pocket	present	none	Sphagnum	0-40	none	none	steep	polyhumic	4.5	52	4	2	3	3	1	1	2	2
913	E	shredder	6	15.3	15.3	3	Enochrus ochropterus	1	2012.05.01	Suchar 4	22	54°05’22’’	23°01’19’’	1.04	44	0.8	0.2	0	0	P	4	0	0	0	0	Suwalki	Dystrofic	sphagnum mat	pond and pocket	present	none	Sphagnum	0-40	none	none	steep	polyhumic	4.5	52	4	2	3	3	1	1	2	2
915	E	predators	3.6	5.67	130.41	2	Noterus crassicornis	23	2012.05.01	Suchar 4	22	54°05’22’’	23°01’19’’	1.04	44	0.8	0.2	0	0	P	4	0	0	0	0	Suwalki	Dystrofic	sphagnum mat	ecotone	present	none	Sphagnum	0-60	none	none	steep	polyhumic	4.5	52	4	1	3	4	1	1	2	2
915	E	predators	3.3	5.2	5.2	2	Hygrotus inaequalis	1	2012.05.01	Suchar 4	22	54°05’22’’	23°01’19’’	1.04	44	0.8	0.2	0	0	P	4	0	0	0	0	Suwalki	Dystrofic	sphagnum mat	ecotone	present	none	Sphagnum	0-60	none	none	steep	polyhumic	4.5	52	4	1	3	4	1	1	2	2
915	E	predators	5.1	13	13	3	Coelambus impressopunctatus	1	2012.05.01	Suchar 4	22	54°05’22’’	23°01’19’’	1.04	44	0.8	0.2	0	0	P	4	0	0	0	0	Suwalki	Dystrofic	sphagnum mat	ecotone	present	none	Sphagnum	0-60	none	none	steep	polyhumic	4.5	52	4	1	3	4	1	1	2	2
915	E	shredder	6	15.3	76.5	3	Enochrus ochropterus	5	2012.05.01	Suchar 4	22	54°05’22’’	23°01’19’’	1.04	44	0.8	0.2	0	0	P	4	0	0	0	0	Suwalki	Dystrofic	sphagnum mat	ecotone	present	none	Sphagnum	0-60	none	none	steep	polyhumic	4.5	52	4	1	3	4	1	1	2	2
915	T	shredder	3.7	5.83	11.66	2	Enochrus affinis	2	2012.05.01	Suchar 4	22	54°05’22’’	23°01’19’’	1.04	44	0.8	0.2	0	0	P	4	0	0	0	0	Suwalki	Dystrofic	sphagnum mat	ecotone	present	none	Sphagnum	0-60	none	none	steep	polyhumic	4.5	52	4	1	3	4	1	1	2	2
915	T	shredder	2.8	4.45	4.45	2	Anacaena lutescens	1	2012.05.01	Suchar 4	22	54°05’22’’	23°01’19’’	1.04	44	0.8	0.2	0	0	P	4	0.0472726	0.28821	0.2	5	Suwalki	Dystrofic	sphagnum mat	ecotone	present	none	Sphagnum	0-60	none	none	steep	polyhumic	4.5	52	4	1	3	4	1	1	2	2
915	T	predators	3.1	4.88	9.76	2	Hydroporus tristis	2	2012.05.01	Suchar 4	22	54°05’22’’	23°01’19’’	1.04	44	0.8	0.2	0	0	P	4	0	0	0	0	Suwalki	Dystrofic	sphagnum mat	ecotone	present	none	Sphagnum	0-60	none	none	steep	polyhumic	4.5	52	4	1	3	4	1	1	2	2
915	E	shredder	5.1	13	13	3	Berosus signaticollis	1	2012.05.01	Suchar 4	22	54°05’22’’	23°01’19’’	1.04	44	0.8	0.2	0	0	P	4	0.00868422	0.253846	0	2	Suwalki	Dystrofic	sphagnum mat	ecotone	present	none	Sphagnum	0-60	none	none	steep	polyhumic	4.5	52	4	1	3	4	1	1	2	2
918	E	predators	3.6	5.67	147.42	2	Noterus crassicornis	26	2012.05.01	Suchar 4	22	54°05’22’’	23°01’19’’	1.04	44	0.8	0.2	0	0	P	4	0	0	0	0	Suwalki	Dystrofic	sphagnum mat	ecotone	present	none	Sphagnum	0-60	none	none	steep	polyhumic	4.5	52	4	1	3	4	1	1	2	2
918	E	shredder	4.1	10.46	10.46	1	Coelostoma orbiculare	1	2012.05.01	Suchar 4	22	54°05’22’’	23°01’19’’	1.04	44	0.8	0.2	0	0	P	4	0	0	0	0	Suwalki	Dystrofic	sphagnum mat	ecotone	present	none	Sphagnum	0-60	none	none	steep	polyhumic	4.5	52	4	1	3	4	1	1	2	2
918	E	shredder	5	11.7	58.5	2	Helochares griseus	5	2012.05.01	Suchar 4	22	54°05’22’’	23°01’19’’	1.04	44	0.8	0.2	0	0	P	4	0.034797	0.255814	0	3	Suwalki	Dystrofic	sphagnum mat	ecotone	present	none	Sphagnum	0-60	none	none	steep	polyhumic	4.5	52	4	1	3	4	1	1	2	2
918	E	shredder	5.1	14.6	29.2	3	Enochrus quadripunctatus	2	2012.05.01	Suchar 4	22	54°05’22’’	23°01’19’’	1.04	44	0.8	0.2	0	0	P	4	0.0502478	0.276151	0	3	Suwalki	Dystrofic	sphagnum mat	ecotone	present	none	Sphagnum	0-60	none	none	steep	polyhumic	4.5	52	4	1	3	4	1	1	2	2
918	E	shredder	6	15.3	30.6	3	Enochrus ochropterus	2	2012.05.01	Suchar 4	22	54°05’22’’	23°01’19’’	1.04	44	0.8	0.2	0	0	P	4	0	0	0	0	Suwalki	Dystrofic	sphagnum mat	ecotone	present	none	Sphagnum	0-60	none	none	steep	polyhumic	4.5	52	4	1	3	4	1	1	2	2
918	T	shredder	3.7	5.83	34.98	2	Enochrus affinis	6	2012.05.01	Suchar 4	22	54°05’22’’	23°01’19’’	1.04	44	0.8	0.2	0	0	P	4	0	0	0	0	Suwalki	Dystrofic	sphagnum mat	ecotone	present	none	Sphagnum	0-60	none	none	steep	polyhumic	4.5	52	4	1	3	4	1	1	2	2
918	T	shredder	3.9	9.95	9.95	2	Enochrus coarctatus	1	2012.05.01	Suchar 4	22	54°05’22’’	23°01’19’’	1.04	44	0.8	0.2	0	0	P	4	0.0467031	0.294643	0	3	Suwalki	Dystrofic	sphagnum mat	ecotone	present	none	Sphagnum	0-60	none	none	steep	polyhumic	4.5	52	4	1	3	4	1	1	2	2
918	A	shredder	2.1	5.3	5.3	2	Hydroglyphus pusillus	1	2012.05.01	Suchar 4	22	54°05’22’’	23°01’19’’	1.04	44	0.8	0.2	0	0	P	4	0	0	0	0	Suwalki	Dystrofic	sphagnum mat	ecotone	present	none	Sphagnum	0-60	none	none	steep	polyhumic	4.5	52	4	1	3	4	1	1	2	2
918	E	predators	5.1	13	26	3	Coelambus impressopunctatus	2	2012.05.01	Suchar 4	22	54°05’22’’	23°01’19’’	1.04	44	0.8	0.2	0	0	P	4	0	0	0	0	Suwalki	Dystrofic	sphagnum mat	ecotone	present	none	Sphagnum	0-60	none	none	steep	polyhumic	4.5	52	4	1	3	4	1	1	2	2
918	P	predators	3.3	4.9	4.9	2	Porhydrus lineatus	1	2012.05.01	Suchar 4	22	54°05’22’’	23°01’19’’	1.04	44	0.8	0.2	0	0	P	4	0	0	0	0	Suwalki	Dystrofic	sphagnum mat	ecotone	present	none	Sphagnum	0-60	none	none	steep	polyhumic	4.5	52	4	1	3	4	1	1	2	2
918	E	predators	13.5	274.6	274.6	4	Hydaticus continentalis	1	2012.05.01	Suchar 4	22	54°05’22’’	23°01’19’’	1.04	44	0.8	0.2	0	0	P	4	0.0467888	0.314286	0.3	5	Suwalki	Dystrofic	sphagnum mat	ecotone	present	none	Sphagnum	0-60	none	none	steep	polyhumic	4.5	52	4	1	3	4	1	1	2	2
920	E	predators	4.6	12.7	114.3	2	Hyphydrus ovatus	9	2012.05.01	Suchar 2	20	54°05’13’’	23°01’03’’	2.6	32	0.8	0.1	0	0.1	P	4	0.00391719	0.273859	0	2	Suwalki	Dystrofic	sphagnum mat	ecotone	present	none	sand	0-30	none	none	flat	polyhumic	5.9	56	4	1	1	3	1	1	1	2
920	E	predators	3.6	5.67	130.41	2	Noterus crassicornis	23	2012.05.01	Suchar 2	20	54°05’13’’	23°01’03’’	2.6	32	0.8	0.1	0	0.1	P	4	0	0	0	0	Suwalki	Dystrofic	sphagnum mat	ecotone	present	none	sand	0-30	none	none	flat	polyhumic	5.9	56	4	1	1	3	1	1	1	2
920	T	predators	2.4	3.78	3.78	2	Hygrotus decoratus	1	2012.05.01	Suchar 2	20	54°05’13’’	23°01’03’’	2.6	32	0.8	0.1	0	0.1	P	4	0	0	0	0	Suwalki	Dystrofic	sphagnum mat	ecotone	present	none	sand	0-30	none	none	flat	polyhumic	5.9	56	4	1	1	3	1	1	1	2
920	T	shredder	2.8	4.45	13.35	2	Anacaena lutescens	3	2012.05.01	Suchar 2	20	54°05’13’’	23°01’03’’	2.6	32	0.8	0.1	0	0.1	P	4	0.0472726	0.28821	0.2	5	Suwalki	Dystrofic	sphagnum mat	ecotone	present	none	sand	0-30	none	none	flat	polyhumic	5.9	56	4	1	1	3	1	1	1	2
922	E	shredder	7.5	40.1	80.2	3	Hydrobius fuscipes	2	2012.05.01	Suchar 5	23	54°05’20’’	23°01’57’’	2.14	75	0.9	0.1	0	0	P	4	0	0	0	0	Suwalki	Dystrofic	sphagnum mat	pressed Sphagnum mat	present	none	Sphagnum	0-10	none	none	flat	polyhumic	5.7	53	4	3	3	1	1	1	1	2
922	T	predators	6.7	17.1	51.3	3	Agabus affinis	3	2012.05.01	Suchar 5	23	54°05’20’’	23°01’57’’	2.14	75	0.9	0.1	0	0	P	4	0.0358521	0.270492	0.266667	6	Suwalki	Dystrofic	sphagnum mat	pressed Sphagnum mat	present	none	Sphagnum	0-10	none	none	flat	polyhumic	5.7	53	4	3	3	1	1	1	1	2
922	T	shredder	2.8	4.45	155.75	2	Anacaena lutescens	35	2012.05.01	Suchar 5	23	54°05’20’’	23°01’57’’	2.14	75	0.9	0.1	0	0	P	4	0.0472726	0.28821	0.2	5	Suwalki	Dystrofic	sphagnum mat	pressed Sphagnum mat	present	none	Sphagnum	0-10	none	none	flat	polyhumic	5.7	53	4	3	3	1	1	1	1	2
922	T	predators	2.4	3.78	30.24	2	Hydroporus neglectus	8	2012.05.01	Suchar 5	23	54°05’20’’	23°01’57’’	2.14	75	0.9	0.1	0	0	P	4	0.0100062	0.253846	0.333333	4	Suwalki	Dystrofic	sphagnum mat	pressed Sphagnum mat	present	none	Sphagnum	0-10	none	none	flat	polyhumic	5.7	53	4	3	3	1	1	1	1	2
922	T	predators	2.7	4.3	21.5	2	Hydroporus obscurus	5	2012.05.01	Suchar 5	23	54°05’20’’	23°01’57’’	2.14	75	0.9	0.1	0	0	P	4	0	0	0	0	Suwalki	Dystrofic	sphagnum mat	pressed Sphagnum mat	present	none	Sphagnum	0-10	none	none	flat	polyhumic	5.7	53	4	3	3	1	1	1	1	2
922	T	predators	3.1	4.88	141.52	2	Hydroporus tristis	29	2012.05.01	Suchar 5	23	54°05’20’’	23°01’57’’	2.14	75	0.9	0.1	0	0	P	4	0	0	0	0	Suwalki	Dystrofic	sphagnum mat	pressed Sphagnum mat	present	none	Sphagnum	0-10	none	none	flat	polyhumic	5.7	53	4	3	3	1	1	1	1	2
922	A	shredder	3.65	5.75	11.5	2	Helophorus minutus	2	2012.05.01	Suchar 5	23	54°05’20’’	23°01’57’’	2.14	75	0.9	0.1	0	0	P	4	0	0	0	0	Suwalki	Dystrofic	sphagnum mat	pressed Sphagnum mat	present	none	Sphagnum	0-10	none	none	flat	polyhumic	5.7	53	4	3	3	1	1	1	1	2
934	E	predators	3.6	5.67	28.35	2	Noterus crassicornis	5	2012.05.01	Suchar 1	19	54°05’07’’	23°00’54’’	1.12	31	0.8	0.2	0	0	P	4	0	0	0	0	Suwalki	Dystrofic	sphagnum mat	pond and pocket	present	none	Sphagnum	0-40	none	none	steep	polyhumic	6.3	57	4	2	3	3	1	1	2	2
934	T	shredder	2.8	4.45	26.7	2	Anacaena lutescens	6	2012.05.01	Suchar 1	19	54°05’07’’	23°00’54’’	1.12	31	0.8	0.2	0	0	P	4	0.0472726	0.28821	0.2	5	Suwalki	Dystrofic	sphagnum mat	pond and pocket	present	none	Sphagnum	0-40	none	none	steep	polyhumic	6.3	57	4	2	3	3	1	1	2	2
934	E	predators	4.6	12.7	12.7	2	Hyphydrus ovatus	1	2012.05.01	Suchar 1	19	54°05’07’’	23°00’54’’	1.12	31	0.8	0.2	0	0	P	4	0.00391719	0.273859	0	2	Suwalki	Dystrofic	sphagnum mat	pond and pocket	present	none	Sphagnum	0-40	none	none	steep	polyhumic	6.3	57	4	2	3	3	1	1	2	2
934	T	shredder	3.7	5.83	29.15	2	Enochrus affinis	5	2012.05.01	Suchar 1	19	54°05’07’’	23°00’54’’	1.12	31	0.8	0.2	0	0	P	4	0	0	0	0	Suwalki	Dystrofic	sphagnum mat	pond and pocket	present	none	Sphagnum	0-40	none	none	steep	polyhumic	6.3	57	4	2	3	3	1	1	2	2
934	T	shredder	3.9	9.95	19.9	2	Enochrus coarctatus	2	2012.05.01	Suchar 1	19	54°05’07’’	23°00’54’’	1.12	31	0.8	0.2	0	0	P	4	0.0467031	0.294643	0	3	Suwalki	Dystrofic	sphagnum mat	pond and pocket	present	none	Sphagnum	0-40	none	none	steep	polyhumic	6.3	57	4	2	3	3	1	1	2	2
934	E	shredder	5.1	14.6	29.2	3	Enochrus quadripunctatus	2	2012.05.01	Suchar 1	19	54°05’07’’	23°00’54’’	1.12	31	0.8	0.2	0	0	P	4	0.0502478	0.276151	0	3	Suwalki	Dystrofic	sphagnum mat	pond and pocket	present	none	Sphagnum	0-40	none	none	steep	polyhumic	6.3	57	4	2	3	3	1	1	2	2
934	E	shredder	6	15.3	30.6	3	Enochrus ochropterus	2	2012.05.01	Suchar 1	19	54°05’07’’	23°00’54’’	1.12	31	0.8	0.2	0	0	P	4	0	0	0	0	Suwalki	Dystrofic	sphagnum mat	pond and pocket	present	none	Sphagnum	0-40	none	none	steep	polyhumic	6.3	57	4	2	3	3	1	1	2	2
934	T	predators	3.1	4.88	4.88	2	Hydroporus tristis	1	2012.05.01	Suchar 1	19	54°05’07’’	23°00’54’’	1.12	31	0.8	0.2	0	0	P	4	0	0	0	0	Suwalki	Dystrofic	sphagnum mat	pond and pocket	present	none	Sphagnum	0-40	none	none	steep	polyhumic	6.3	57	4	2	3	3	1	1	2	2
938	E	predators	4.6	12.7	12.7	2	Hyphydrus ovatus	1	2012.05.01	Suchar 3	21	54°05’18’’	23°01’18’’	0.45	39	0.8	0.2	0	0	P	4	0.00391719	0.273859	0	2	Suwalki	Dystrofic	sphagnum mat	ecotone	present	none	Sphagnum	0-60	none	none	steep	polyhumic	4.6	55	4	1	3	4	1	1	2	2
938	E	predators	3.6	5.67	102.06	2	Noterus crassicornis	18	2012.05.01	Suchar 3	21	54°05’18’’	23°01’18’’	0.45	39	0.8	0.2	0	0	P	4	0	0	0	0	Suwalki	Dystrofic	sphagnum mat	ecotone	present	none	Sphagnum	0-60	none	none	steep	polyhumic	4.6	55	4	1	3	4	1	1	2	2
938	T	shredder	3.7	5.83	29.15	2	Enochrus affinis	5	2012.05.01	Suchar 3	21	54°05’18’’	23°01’18’’	0.45	39	0.8	0.2	0	0	P	4	0	0	0	0	Suwalki	Dystrofic	sphagnum mat	ecotone	present	none	Sphagnum	0-60	none	none	steep	polyhumic	4.6	55	4	1	3	4	1	1	2	2
938	E	shredder	6	15.3	30.6	3	Enochrus ochropterus	2	2012.05.01	Suchar 3	21	54°05’18’’	23°01’18’’	0.45	39	0.8	0.2	0	0	P	4	0	0	0	0	Suwalki	Dystrofic	sphagnum mat	ecotone	present	none	Sphagnum	0-60	none	none	steep	polyhumic	4.6	55	4	1	3	4	1	1	2	2
938	T	shredder	2.8	4.45	17.8	2	Anacaena lutescens	4	2012.05.01	Suchar 3	21	54°05’18’’	23°01’18’’	0.45	39	0.8	0.2	0	0	P	4	0.0472726	0.28821	0.2	5	Suwalki	Dystrofic	sphagnum mat	ecotone	present	none	Sphagnum	0-60	none	none	steep	polyhumic	4.6	55	4	1	3	4	1	1	2	2
938	E	shredder	4.1	10.46	10.46	1	Coelostoma orbiculare	1	2012.05.01	Suchar 3	21	54°05’18’’	23°01’18’’	0.45	39	0.8	0.2	0	0	P	4	0	0	0	0	Suwalki	Dystrofic	sphagnum mat	ecotone	present	none	Sphagnum	0-60	none	none	steep	polyhumic	4.6	55	4	1	3	4	1	1	2	2
938	E	predators	9.75	146.05	292.1	3	Rhantus latitans	2	2012.05.01	Suchar 3	21	54°05’18’’	23°01’18’’	0.45	39	0.8	0.2	0	0	P	4	0	0	0	0	Suwalki	Dystrofic	sphagnum mat	ecotone	present	none	Sphagnum	0-60	none	none	steep	polyhumic	4.6	55	4	1	3	4	1	1	2	2
939	E	predators	3.6	5.67	136.08	2	Noterus crassicornis	24	2012.05.01	Suchar 2	20	54°05’13’’	23°01’03’’	2.6	32	0.8	0.1	0	0.1	P	4	0	0	0	0	Suwalki	Dystrofic	sphagnum mat	pond and pocket	present	none	Sphagnum	0-50	none	none	steep	polyhumic	5.9	56	4	2	3	4	1	1	2	2
939	E	predators	4.6	12.7	38.1	2	Hyphydrus ovatus	3	2012.05.01	Suchar 2	20	54°05’13’’	23°01’03’’	2.6	32	0.8	0.1	0	0.1	P	4	0.00391719	0.273859	0	2	Suwalki	Dystrofic	sphagnum mat	pond and pocket	present	none	Sphagnum	0-50	none	none	steep	polyhumic	5.9	56	4	2	3	4	1	1	2	2
939	E	predators	5.1	13	13	3	Coelambus impressopunctatus	1	2012.05.01	Suchar 2	20	54°05’13’’	23°01’03’’	2.6	32	0.8	0.1	0	0.1	P	4	0	0	0	0	Suwalki	Dystrofic	sphagnum mat	pond and pocket	present	none	Sphagnum	0-50	none	none	steep	polyhumic	5.9	56	4	2	3	4	1	1	2	2
939	E	shredder	6	15.3	61.2	3	Enochrus ochropterus	4	2012.05.01	Suchar 2	20	54°05’13’’	23°01’03’’	2.6	32	0.8	0.1	0	0.1	P	4	0	0	0	0	Suwalki	Dystrofic	sphagnum mat	pond and pocket	present	none	Sphagnum	0-50	none	none	steep	polyhumic	5.9	56	4	2	3	4	1	1	2	2
939	T	shredder	3.9	9.95	39.8	2	Enochrus coarctatus	4	2012.05.01	Suchar 2	20	54°05’13’’	23°01’03’’	2.6	32	0.8	0.1	0	0.1	P	4	0.0467031	0.294643	0	3	Suwalki	Dystrofic	sphagnum mat	pond and pocket	present	none	Sphagnum	0-50	none	none	steep	polyhumic	5.9	56	4	2	3	4	1	1	2	2
939	T	shredder	2.8	4.45	31.15	2	Anacaena lutescens	7	2012.05.01	Suchar 2	20	54°05’13’’	23°01’03’’	2.6	32	0.8	0.1	0	0.1	P	4	0.0472726	0.28821	0.2	5	Suwalki	Dystrofic	sphagnum mat	pond and pocket	present	none	Sphagnum	0-50	none	none	steep	polyhumic	5.9	56	4	2	3	4	1	1	2	2
939	T	predators	2.4	3.78	3.78	2	Hygrotus decoratus	1	2012.05.01	Suchar 2	20	54°05’13’’	23°01’03’’	2.6	32	0.8	0.1	0	0.1	P	4	0	0	0	0	Suwalki	Dystrofic	sphagnum mat	pond and pocket	present	none	Sphagnum	0-50	none	none	steep	polyhumic	5.9	56	4	2	3	4	1	1	2	2
939	A	shredder	3.65	5.75	11.5	2	Helophorus minutus	2	2012.05.01	Suchar 2	20	54°05’13’’	23°01’03’’	2.6	32	0.8	0.1	0	0.1	P	4	0	0	0	0	Suwalki	Dystrofic	sphagnum mat	pond and pocket	present	none	Sphagnum	0-50	none	none	steep	polyhumic	5.9	56	4	2	3	4	1	1	2	2
940	E	predators	4.6	12.7	114.3	2	Hyphydrus ovatus	9	2012.05.01	Suchar 2	20	54°05’13’’	23°01’03’’	2.6	32	0.8	0.1	0	0.1	P	4	0.00391719	0.273859	0	2	Suwalki	Dystrofic	sphagnum mat	ecotone	present	none	sand	0-30	none	none	flat	polyhumic	5.9	56	4	1	1	3	1	1	1	2
940	E	predators	3.6	5.67	96.39	2	Noterus crassicornis	17	2012.05.01	Suchar 2	20	54°05’13’’	23°01’03’’	2.6	32	0.8	0.1	0	0.1	P	4	0	0	0	0	Suwalki	Dystrofic	sphagnum mat	ecotone	present	none	sand	0-30	none	none	flat	polyhumic	5.9	56	4	1	1	3	1	1	1	2
940	T	shredder	2.8	4.45	8.9	2	Anacaena lutescens	2	2012.05.01	Suchar 2	20	54°05’13’’	23°01’03’’	2.6	32	0.8	0.1	0	0.1	P	4	0.0472726	0.28821	0.2	5	Suwalki	Dystrofic	sphagnum mat	ecotone	present	none	sand	0-30	none	none	flat	polyhumic	5.9	56	4	1	1	3	1	1	1	2
940	T	predators	2.4	3.78	3.78	2	Hygrotus decoratus	1	2012.05.01	Suchar 2	20	54°05’13’’	23°01’03’’	2.6	32	0.8	0.1	0	0.1	P	4	0	0	0	0	Suwalki	Dystrofic	sphagnum mat	ecotone	present	none	sand	0-30	none	none	flat	polyhumic	5.9	56	4	1	1	3	1	1	1	2
940	E	predators	3.3	5.2	5.2	2	Hygrotus inaequalis	1	2012.05.01	Suchar 2	20	54°05’13’’	23°01’03’’	2.6	32	0.8	0.1	0	0.1	P	4	0	0	0	0	Suwalki	Dystrofic	sphagnum mat	ecotone	present	none	sand	0-30	none	none	flat	polyhumic	5.9	56	4	1	1	3	1	1	1	2
942	E	shredder	4.1	10.46	10.46	1	Coelostoma orbiculare	1	2012.05.01	Suchar 4	22	54°05’22’’	23°01’19’’	1.04	44	0.8	0.2	0	0	P	4	0	0	0	0	Suwalki	Dystrofic	sphagnum mat	ecotone	present	none	Sphagnum	0-60	none	none	steep	polyhumic	4.5	52	4	1	3	4	1	1	2	2
982	E	shredder	5	11.7	93.6	2	Helochares griseus	8	2007.08.05	Sosnówek	6	53°48’59’’	17°36’58’’	3.5	2	0.05	0.8	0.05	0.1	O	4	0.308741	0.40367	0.142857	8	Kashubian	Dystrofic	sphagnum mat	ecotone	present	none	Sphagnum	20	none	none	steep	oligohumic	5.8	35	4	1	3	2	1	1	2	1
982	E	predators	4.6	12.7	38.1	2	Hyphydrus ovatus	3	2007.08.05	Sosnówek	6	53°48’59’’	17°36’58’’	3.5	2	0.05	0.8	0.05	0.1	O	4	0.124976	0.314286	0.2	5	Kashubian	Dystrofic	sphagnum mat	ecotone	present	none	Sphagnum	20	none	none	steep	oligohumic	5.8	35	4	1	3	2	1	1	2	1
982	P	predators	11	180.8	180.8	4	Ilybius fenestratus	1	2007.08.05	Sosnówek	6	53°48’59’’	17°36’58’’	3.5	2	0.05	0.8	0.05	0.1	O	4	0	0.241758	1	2	Kashubian	Dystrofic	sphagnum mat	ecotone	present	none	Sphagnum	20	none	none	steep	oligohumic	5.8	35	4	1	3	2	1	1	2	1
983	E	shredder	5	11.7	11.7	2	Helochares griseus	1	2007.08.05	Sosnówek	6	53°48’59’’	17°36’58’’	3.5	2	0.05	0.8	0.05	0.1	O	4	0.308741	0.40367	0.142857	8	Kashubian	Dystrofic	sphagnum mat	ecotone	present	none	Sphagnum	20	none	none	steep	oligohumic	5.8	35	4	1	3	2	1	1	2	1
984	P	predators	11	180.8	904	4	Ilybius fenestratus	5	2007.08.05	Sosnówek	6	53°48’59’’	17°36’58’’	3.5	2	0.05	0.8	0.05	0.1	O	4	0	0.241758	1	2	Kashubian	Dystrofic	sphagnum mat	ecotone	present	none	Sphagnum	20	none	none	steep	oligohumic	5.8	35	4	1	3	2	1	1	2	1
984	E	predators	9.8	160	160	3	Rhantus exsoletus	1	2007.08.05	Sosnówek	6	53°48’59’’	17°36’58’’	3.5	2	0.05	0.8	0.05	0.1	O	4	0	0.241758	1	2	Kashubian	Dystrofic	sphagnum mat	ecotone	present	none	Sphagnum	20	none	none	steep	oligohumic	5.8	35	4	1	3	2	1	1	2	1
984	E	predators	4.6	12.7	38.1	2	Hyphydrus ovatus	3	2007.08.05	Sosnówek	6	53°48’59’’	17°36’58’’	3.5	2	0.05	0.8	0.05	0.1	O	4	0.124976	0.314286	0.2	5	Kashubian	Dystrofic	sphagnum mat	ecotone	present	none	Sphagnum	20	none	none	steep	oligohumic	5.8	35	4	1	3	2	1	1	2	1
984	E	predators	3.6	5.67	11.34	2	Noterus crassicornis	2	2007.08.05	Sosnówek	6	53°48’59’’	17°36’58’’	3.5	2	0.05	0.8	0.05	0.1	O	4	0.0237202	0.321168	0.333333	3	Kashubian	Dystrofic	sphagnum mat	ecotone	present	none	Sphagnum	20	none	none	steep	oligohumic	5.8	35	4	1	3	2	1	1	2	1
984	E	shredder	5	11.7	23.4	2	Helochares griseus	2	2007.08.05	Sosnówek	6	53°48’59’’	17°36’58’’	3.5	2	0.05	0.8	0.05	0.1	O	4	0.308741	0.40367	0.142857	8	Kashubian	Dystrofic	sphagnum mat	ecotone	present	none	Sphagnum	20	none	none	steep	oligohumic	5.8	35	4	1	3	2	1	1	2	1
984	E	predators	2.3	3.62	7.24	2	Graptodytes pictus	2	2007.08.05	Sosnówek	6	53°48’59’’	17°36’58’’	3.5	2	0.05	0.8	0.05	0.1	O	4	0.131474	0.360656	0.4	5	Kashubian	Dystrofic	sphagnum mat	ecotone	present	none	Sphagnum	20	none	none	steep	oligohumic	5.8	35	4	1	3	2	1	1	2	1
985	E	predators	3.6	5.67	17.01	2	Noterus crassicornis	3	2007.08.05	Sosnówek	6	53°48’59’’	17°36’58’’	3.5	2	0.05	0.8	0.05	0.1	O	4	0.0237202	0.321168	0.333333	3	Kashubian	Dystrofic	sphagnum mat	ecotone	present	none	Sphagnum	20	none	none	steep	oligohumic	5.8	35	4	1	3	2	1	1	2	1
985	E	predators	2.3	3.62	3.62	2	Graptodytes pictus	1	2007.08.05	Sosnówek	6	53°48’59’’	17°36’58’’	3.5	2	0.05	0.8	0.05	0.1	O	4	0.131474	0.360656	0.4	5	Kashubian	Dystrofic	sphagnum mat	ecotone	present	none	Sphagnum	20	none	none	steep	oligohumic	5.8	35	4	1	3	2	1	1	2	1
985	E	shredder	4.1	10.46	20.92	1	Coelostoma orbiculare	2	2007.08.05	Sosnówek	6	53°48’59’’	17°36’58’’	3.5	2	0.05	0.8	0.05	0.1	O	4	0.0843812	0.318841	0.166667	4	Kashubian	Dystrofic	sphagnum mat	ecotone	present	none	Sphagnum	20	none	none	steep	oligohumic	5.8	35	4	1	3	2	1	1	2	1
985	T	shredder	2.8	4.45	8.9	2	Anacaena lutescens	2	2007.08.05	Sosnówek	6	53°48’59’’	17°36’58’’	3.5	2	0.05	0.8	0.05	0.1	O	4	0.182635	0.385965	0.47619	7	Kashubian	Dystrofic	sphagnum mat	ecotone	present	none	Sphagnum	20	none	none	steep	oligohumic	5.8	35	4	1	3	2	1	1	2	1
985	T	predators	3	4.73	4.73	2	Hydroporus angustatus	1	2007.08.05	Sosnówek	6	53°48’59’’	17°36’58’’	3.5	2	0.05	0.8	0.05	0.1	O	4	0.0968702	0.357724	0.392857	8	Kashubian	Dystrofic	sphagnum mat	ecotone	present	none	Sphagnum	20	none	none	steep	oligohumic	5.8	35	4	1	3	2	1	1	2	1
986	E	predators	4.5	11.5	11.5	2	Laccophilus minutus	1	2007.08.05	Sosnówek	6	53°48’59’’	17°36’58’’	3.5	2	0.05	0.8	0.05	0.1	O	4	0.0711113	0.341085	0.6	5	Kashubian	Dystrofic	sphagnum mat	pressed Sphagnum mat	present	none	Sphagnum	10	none	none	flat	oligohumic	5.8	35	4	3	3	1	1	1	1	1
986	E	predators	3.6	5.67	56.7	2	Noterus crassicornis	10	2007.08.05	Sosnówek	6	53°48’59’’	17°36’58’’	3.5	2	0.05	0.8	0.05	0.1	O	4	0.0237202	0.321168	0.333333	3	Kashubian	Dystrofic	sphagnum mat	pressed Sphagnum mat	present	none	Sphagnum	10	none	none	flat	oligohumic	5.8	35	4	3	3	1	1	1	1	1
986	E	shredder	5	11.7	210.6	2	Helochares griseus	18	2007.08.05	Sosnówek	6	53°48’59’’	17°36’58’’	3.5	2	0.05	0.8	0.05	0.1	O	4	0.308741	0.40367	0.142857	8	Kashubian	Dystrofic	sphagnum mat	pressed Sphagnum mat	present	none	Sphagnum	10	none	none	flat	oligohumic	5.8	35	4	3	3	1	1	1	1	1
986	E	shredder	6.1	15.3	15.3	3	Enochrus testaceus	1	2007.08.05	Sosnówek	6	53°48’59’’	17°36’58’’	3.5	2	0.05	0.8	0.05	0.1	O	4	0	0.289474	0	1	Kashubian	Dystrofic	sphagnum mat	pressed Sphagnum mat	present	none	Sphagnum	10	none	none	flat	oligohumic	5.8	35	4	3	3	1	1	1	1	1
986	T	shredder	3.7	5.83	11.66	2	Enochrus affinis	2	2007.08.05	Sosnówek	6	53°48’59’’	17°36’58’’	3.5	2	0.05	0.8	0.05	0.1	O	4	0.0646289	0.321168	0	3	Kashubian	Dystrofic	sphagnum mat	pressed Sphagnum mat	present	none	Sphagnum	10	none	none	flat	oligohumic	5.8	35	4	3	3	1	1	1	1	1
986	T	shredder	2.8	4.45	62.3	2	Anacaena lutescens	14	2007.08.05	Sosnówek	6	53°48’59’’	17°36’58’’	3.5	2	0.05	0.8	0.05	0.1	O	4	0.182635	0.385965	0.47619	7	Kashubian	Dystrofic	sphagnum mat	pressed Sphagnum mat	present	none	Sphagnum	10	none	none	flat	oligohumic	5.8	35	4	3	3	1	1	1	1	1
986	T	predators	3.1	4.88	4.88	2	Hydroporus tristis	1	2007.08.05	Sosnówek	6	53°48’59’’	17°36’58’’	3.5	2	0.05	0.8	0.05	0.1	O	4	0.119782	0.360656	0.392857	8	Kashubian	Dystrofic	sphagnum mat	pressed Sphagnum mat	present	none	Sphagnum	10	none	none	flat	oligohumic	5.8	35	4	3	3	1	1	1	1	1
986	T	predators	2.7	4.3	8.6	2	Hydroporus obscurus	2	2007.08.05	Sosnówek	6	53°48’59’’	17°36’58’’	3.5	2	0.05	0.8	0.05	0.1	O	4	0.0711113	0.341085	0.6	5	Kashubian	Dystrofic	sphagnum mat	pressed Sphagnum mat	present	none	Sphagnum	10	none	none	flat	oligohumic	5.8	35	4	3	3	1	1	1	1	1
986	E	predators	2.3	3.62	36.2	2	Graptodytes pictus	10	2007.08.05	Sosnówek	6	53°48’59’’	17°36’58’’	3.5	2	0.05	0.8	0.05	0.1	O	4	0.131474	0.360656	0.4	5	Kashubian	Dystrofic	sphagnum mat	pressed Sphagnum mat	present	none	Sphagnum	10	none	none	flat	oligohumic	5.8	35	4	3	3	1	1	1	1	1
986	E	predators	3.6	5.67	34.02	2	Noterus crassicornis	6	2007.08.05	Sosnówek	6	53°48’59’’	17°36’58’’	3.5	2	0.05	0.8	0.05	0.1	O	4	0.0237202	0.321168	0.333333	3	Kashubian	Dystrofic	sphagnum mat	ecotone	present	none	Sphagnum	20	none	none	steep	oligohumic	5.8	35	4	1	3	2	1	1	2	1
986	E	predators	2.3	3.62	14.48	2	Graptodytes pictus	4	2007.08.05	Sosnówek	6	53°48’59’’	17°36’58’’	3.5	2	0.05	0.8	0.05	0.1	O	4	0.131474	0.360656	0.4	5	Kashubian	Dystrofic	sphagnum mat	ecotone	present	none	Sphagnum	20	none	none	steep	oligohumic	5.8	35	4	1	3	2	1	1	2	1
986	T	shredder	2.8	4.45	4.45	2	Anacaena lutescens	1	2007.08.05	Sosnówek	6	53°48’59’’	17°36’58’’	3.5	2	0.05	0.8	0.05	0.1	O	4	0.182635	0.385965	0.47619	7	Kashubian	Dystrofic	sphagnum mat	ecotone	present	none	Sphagnum	20	none	none	steep	oligohumic	5.8	35	4	1	3	2	1	1	2	1
1008	T	predators	14.8	280.6	280.6	4	Acilius canaliculatus	1	2007.09.09.	Kruczek Mały	16	53°39’27’’	21°25’01’’	2.56	10	0.9	0.1	0	0	M–P	4	0.0571185	0.2875	0.333333	3	Mazurian	Dystrofic	sphagnum mat	ecotone	present	none	Sphagnum	20	none	none	steep	meso-polyhumic	5	49	4	1	3	2	1	1	2	3
1008	E	predators	3.6	5.67	5.67	2	Noterus crassicornis	1	2007.09.09.	Kruczek Mały	16	53°39’27’’	21°25’01’’	2.56	10	0.9	0.1	0	0	M–P	4	0.111396	0.383333	0.222222	9	Mazurian	Dystrofic	sphagnum mat	ecotone	present	none	Sphagnum	20	none	none	steep	meso-polyhumic	5	49	4	1	3	2	1	1	2	3
1008	P	predators	3.3	4.9	4.9	2	Porhydrus lineatus	1	2007.09.09.	Kruczek Mały	16	53°39’27’’	21°25’01’’	2.56	10	0.9	0.1	0	0	M–P	4	0.0107806	0.264368	0	2	Mazurian	Dystrofic	sphagnum mat	ecotone	present	none	Sphagnum	20	none	none	steep	meso-polyhumic	5	49	4	1	3	2	1	1	2	3
1009	P	predators	11	180.8	361.6	4	Ilybius fenestratus	2	2/2007	Klimunt	2	53°42’21’’	17°26’07’’	0.4	10	0.8	0.1	0	0.1	M–P	4	0	0.241758	1	2	Kashubian	Dystrofic	dense macrophytes	ecotone	present	none	sand and mud	20	abundant and coarse	present	flat	meso-polyhumic	7.2	42	3	1	2	2	4	2	1	2
1009	E	predators	3.6	5.67	11.34	2	Noterus crassicornis	2	2/2007	Klimunt	2	53°42’21’’	17°26’07’’	0.4	10	0.8	0.1	0	0.1	M–P	4	0.0237202	0.321168	0.333333	3	Kashubian	Dystrofic	dense macrophytes	ecotone	present	none	sand and mud	20	abundant and coarse	present	flat	meso-polyhumic	7.2	42	3	1	2	2	4	2	1	2
1011	E	predators	4.3	10.8	10.8	2	Noterus clavicornis	1	4/2007	Klimunt	2	53°42’21’’	17°26’07’’	0.4	10	0.8	0.1	0	0.1	M–P	4	0	0.244444	0	1	Kashubian	Dystrofic	dense macrophytes	ecotone	present	none	sand and mud	20	abundant and coarse	present	flat	meso-polyhumic	7.2	42	3	1	2	2	4	2	1	2
1011	E	predators	3.6	5.67	73.71	2	Noterus crassicornis	13	4/2007	Klimunt	2	53°42’21’’	17°26’07’’	0.4	10	0.8	0.1	0	0.1	M–P	4	0.0237202	0.321168	0.333333	3	Kashubian	Dystrofic	dense macrophytes	ecotone	present	none	sand and mud	20	abundant and coarse	present	flat	meso-polyhumic	7.2	42	3	1	2	2	4	2	1	2
1012	T	predators	14.8	280.6	561.2	4	Acilius canaliculatus	2	2007.05.15	Kruczy Stawek	12	53°39’30’’	21°24’14’’	2.08	15	0.9	0.1	0	0	M–P	4	0.0571185	0.2875	0.333333	3	Mazurian	Dystrofic	sphagnum mat	pressed Sphagnum mat	present	none	Sphagnum	10	none	none	flat	meso-polyhumic	4.4	52	4	3	3	1	1	1	1	3
1012	E	predators	17.3	301.2	301.2	4	Acilius sulcatus	1	2007.05.15	Kruczy Stawek	12	53°39’30’’	21°24’14’’	2.08	15	0.9	0.1	0	0	M–P	4	0.0289855	0.22549	0	2	Mazurian	Dystrofic	sphagnum mat	pressed Sphagnum mat	present	none	Sphagnum	10	none	none	flat	meso-polyhumic	4.4	52	4	3	3	1	1	1	1	3
1012	T	predators	14.2	274.6	274.6	4	Hydaticus aruspex (CLARCK)	1	2007.05.15	Kruczy Stawek	12	53°39’30’’	21°24’14’’	2.08	15	0.9	0.1	0	0	M–P	4	0	0	0	0	Mazurian	Dystrofic	sphagnum mat	pressed Sphagnum mat	present	none	Sphagnum	10	none	none	flat	meso-polyhumic	4.4	52	4	3	3	1	1	1	1	3
1012	E	predators	3.6	5.67	11.34	2	Noterus crassicornis	2	2007.05.15	Kruczy Stawek	12	53°39’30’’	21°24’14’’	2.08	15	0.9	0.1	0	0	M–P	4	0.111396	0.383333	0.222222	9	Mazurian	Dystrofic	sphagnum mat	pressed Sphagnum mat	present	none	Sphagnum	10	none	none	flat	meso-polyhumic	4.4	52	4	3	3	1	1	1	1	3
1015	E	predators	2.3	3.62	7.24	2	Graptodytes pictus	2	8/2007	Klimunt	2	53°42’21’’	17°26’07’’	0.4	10	0.8	0.1	0	0.1	M–P	4	0.131474	0.360656	0.4	5	Kashubian	Dystrofic	dense macrophytes	ecotone	present	none	sand and mud	20	abundant and coarse	present	flat	meso-polyhumic	7.2	42	3	1	2	2	4	2	1	2
1015	P	predators	5.1	13	91	3	Gyrinus aeratus	7	8/2007	Klimunt	2	53°42’21’’	17°26’07’’	0.4	10	0.8	0.1	0	0.1	M–P	4	0	0.190476	1	3	Kashubian	Dystrofic	dense macrophytes	ecotone	present	none	sand and mud	20	abundant and coarse	present	flat	meso-polyhumic	7.2	42	3	1	2	2	4	2	1	2
1015	E	predators	6.6	16.8	16.8	3	Gyrinus paykulli	1	8/2007	Klimunt	2	53°42’21’’	17°26’07’’	0.4	10	0.8	0.1	0	0.1	M–P	4	0	0.190476	1	3	Kashubian	Dystrofic	dense macrophytes	ecotone	present	none	sand and mud	20	abundant and coarse	present	flat	meso-polyhumic	7.2	42	3	1	2	2	4	2	1	2
1015	P	predators	11	180.8	180.8	4	Ilybius fenestratus	1	8/2007	Klimunt	2	53°42’21’’	17°26’07’’	0.4	10	0.8	0.1	0	0.1	M–P	4	0	0.241758	1	2	Kashubian	Dystrofic	dense macrophytes	ecotone	present	none	sand and mud	20	abundant and coarse	present	flat	meso-polyhumic	7.2	42	3	1	2	2	4	2	1	2
1015	E	predators	3.6	5.67	11.34	2	Noterus crassicornis	2	8/2007	Klimunt	2	53°42’21’’	17°26’07’’	0.4	10	0.8	0.1	0	0.1	M–P	4	0.0237202	0.321168	0.333333	3	Kashubian	Dystrofic	dense macrophytes	ecotone	present	none	sand and mud	20	abundant and coarse	present	flat	meso-polyhumic	7.2	42	3	1	2	2	4	2	1	2
1017	E	predators	2.3	3.62	3.62	2	Graptodytes pictus	1	11/2007	Klimunt	2	53°42’21’’	17°26’07’’	0.4	10	0.8	0.1	0	0.1	M–P	4	0.131474	0.360656	0.4	5	Kashubian	Dystrofic	dense macrophytes	ecotone	present	none	sand and mud	20	abundant and coarse	present	flat	meso-polyhumic	7.2	42	3	1	2	2	4	2	1	2
1017	E	predators	4.6	12.7	12.7	2	Hyphydrus ovatus	1	11/2007	Klimunt	2	53°42’21’’	17°26’07’’	0.4	10	0.8	0.1	0	0.1	M–P	4	0.124976	0.314286	0.2	5	Kashubian	Dystrofic	arenal	ecotone	none	none	sand	10	none	none	flat	meso-polyhumic	7.2	42	1	1	1	1	1	1	1	2
1017	P	predators	11	180.8	361.6	4	Ilybius fenestratus	2	11/2007	Klimunt	2	53°42’21’’	17°26’07’’	0.4	10	0.8	0.1	0	0.1	M–P	4	0	0.241758	1	2	Kashubian	Dystrofic	arenal	ecotone	none	none	sand	10	none	none	flat	meso-polyhumic	7.2	42	1	1	1	1	1	1	1	2
1017	E	predators	3.6	5.67	17.01	2	Noterus crassicornis	3	11/2007	Klimunt	2	53°42’21’’	17°26’07’’	0.4	10	0.8	0.1	0	0.1	M–P	4	0.0237202	0.321168	0.333333	3	Kashubian	Dystrofic	arenal	ecotone	none	none	sand	10	none	none	flat	meso-polyhumic	7.2	42	1	1	1	1	1	1	1	2
1018	P	predators	5.1	13	13	3	Gyrinus aeratus	1	13/2007	Klimunt	2	53°42’21’’	17°26’07’’	0.4	10	0.8	0.1	0	0.1	M–P	4	0	0.190476	1	3	Kashubian	Dystrofic	dense macrophytes	ecotone	present	none	sand	20	abundant and coarse	present	flat	meso-polyhumic	7.2	42	3	1	1	2	4	2	1	2
1018	E	predators	3.6	5.67	11.34	2	Noterus crassicornis	2	13/2007	Klimunt	2	53°42’21’’	17°26’07’’	0.4	10	0.8	0.1	0	0.1	M–P	4	0.0237202	0.321168	0.333333	3	Kashubian	Dystrofic	dense macrophytes	ecotone	present	none	sand	20	abundant and coarse	present	flat	meso-polyhumic	7.2	42	3	1	1	2	4	2	1	2
1020	P	predators	11	180.8	361.6	4	Ilybius fenestratus	2	15/2008	Klimunt	2	53°42’21’’	17°26’07’’	0.4	10	0.8	0.1	0	0.1	M–P	4	0	0.241758	1	2	Kashubian	Dystrofic	dense macrophytes	ecotone	present	none	sand	20	abundant and coarse	present	flat	meso-polyhumic	7.2	42	3	1	1	2	4	2	1	2
1021	P	predators	4.4	11.23	11.23	3	Gyrinus aeratus	1	18/2008	Klimunt	2	53°42’21’’	17°26’07’’	0.4	10	0.8	0.1	0	0.1	M–P	4	0	0.190476	1	3	Kashubian	Dystrofic	dense macrophytes	ecotone	present	none	sand	20	abundant and coarse	present	flat	meso-polyhumic	7.2	42	3	1	1	2	4	2	1	2
1021	P	predators	11	180.8	180.8	4	Ilybius fenestratus	1	18/2008	Klimunt	2	53°42’21’’	17°26’07’’	0.4	10	0.8	0.1	0	0.1	M–P	4	0	0.241758	1	2	Kashubian	Dystrofic	dense macrophytes	ecotone	present	none	sand	20	abundant and coarse	present	flat	meso-polyhumic	7.2	42	3	1	1	2	4	2	1	2
1022	E	predators	3.6	5.67	11.34	2	Noterus crassicornis	2	2007.07.20	Kruczek Duży	15	53°39’33’’	21°24’11’’	4.24	20	0.9	0.1	0	0	M–P	4	0.111396	0.383333	0.222222	9	Mazurian	Dystrofic	sphagnum mat	ecotone	present	none	Sphagnum	20	none	none	steep	meso-polyhumic	5	41	4	1	3	2	1	1	2	3
1022	T	shredder	2.8	4.45	13.35	2	Anacaena lutescens	3	20/2008	Klimunt	2	53°42’21’’	17°26’07’’	0.4	10	0.8	0.1	0	0.1	M–P	4	0.182635	0.385965	0.47619	7	Kashubian	Dystrofic	dense macrophytes	ecotone	present	none	sand	20	abundant and coarse	present	flat	meso-polyhumic	7.2	42	3	1	1	2	4	2	1	2
1022	E	shredder	4.5	10.8	10.8	1	Coelostoma orbiculare	1	20/2008	Klimunt	2	53°42’21’’	17°26’07’’	0.4	10	0.8	0.1	0	0.1	M–P	4	0.0843812	0.318841	0.166667	4	Kashubian	Dystrofic	dense macrophytes	ecotone	present	none	sand	20	abundant and coarse	present	flat	meso-polyhumic	7.2	42	3	1	1	2	4	2	1	2
1022	T	shredder	3.9	9.95	19.9	2	Enochrus coarctatus	2	20/2008	Klimunt	2	53°42’21’’	17°26’07’’	0.4	10	0.8	0.1	0	0.1	M–P	4	0.00838211	0.266667	0	2	Kashubian	Dystrofic	dense macrophytes	ecotone	present	none	sand	20	abundant and coarse	present	flat	meso-polyhumic	7.2	42	3	1	1	2	4	2	1	2
1022	E	predators	2.3	3.62	18.1	2	Graptodytes pictus	5	20/2008	Klimunt	2	53°42’21’’	17°26’07’’	0.4	10	0.8	0.1	0	0.1	M–P	4	0.131474	0.360656	0.4	5	Kashubian	Dystrofic	dense macrophytes	ecotone	present	none	sand	20	abundant and coarse	present	flat	meso-polyhumic	7.2	42	3	1	1	2	4	2	1	2
1022	E	shredder	5	11.7	11.7	2	Helochares griseus	1	20/2008	Klimunt	2	53°42’21’’	17°26’07’’	0.4	10	0.8	0.1	0	0.1	M–P	4	0.308741	0.40367	0.142857	8	Kashubian	Dystrofic	dense macrophytes	ecotone	present	none	sand	20	abundant and coarse	present	flat	meso-polyhumic	7.2	42	3	1	1	2	4	2	1	2
1022	E	shredder	7.5	40.1	40.1	3	Hydrobius fuscipes	1	20/2008	Klimunt	2	53°42’21’’	17°26’07’’	0.4	10	0.8	0.1	0	0.1	M–P	4	0.183778	0.289474	0.166667	4	Kashubian	Dystrofic	dense macrophytes	ecotone	present	none	sand	20	abundant and coarse	present	flat	meso-polyhumic	7.2	42	3	1	1	2	4	2	1	2
1022	T	predators	13.8	239.05	239.05	4	Ilybius ater	1	20/2008	Klimunt	2	53°42’21’’	17°26’07’’	0.4	10	0.8	0.1	0	0.1	M–P	4	0.163199	0.335878	0	3	Kashubian	Dystrofic	dense macrophytes	ecotone	present	none	sand	20	abundant and coarse	present	flat	meso-polyhumic	7.2	42	3	1	1	2	4	2	1	2
1022	P	predators	11	180.8	180.8	4	Ilybius fenestratus	1	20/2008	Klimunt	2	53°42’21’’	17°26’07’’	0.4	10	0.8	0.1	0	0.1	M–P	4	0	0.241758	1	2	Kashubian	Dystrofic	dense macrophytes	ecotone	present	none	sand	20	abundant and coarse	present	flat	meso-polyhumic	7.2	42	3	1	1	2	4	2	1	2
1022	E	predators	3.6	5.67	39.69	2	Noterus crassicornis	7	20/2008	Klimunt	2	53°42’21’’	17°26’07’’	0.4	10	0.8	0.1	0	0.1	M–P	4	0.0237202	0.321168	0.333333	3	Kashubian	Dystrofic	dense macrophytes	ecotone	present	none	sand	20	abundant and coarse	present	flat	meso-polyhumic	7.2	42	3	1	1	2	4	2	1	2
1023	E	predators	3.6	5.67	5.67	2	Noterus crassicornis	1	2007.05.15	Kruczy Stawek	12	53°39’30’’	21°24’14’’	2.08	15	0.9	0.1	0	0	M–P	4	0.111396	0.383333	0.222222	9	Mazurian	Dystrofic	sphagnum mat	pressed Sphagnum mat	present	none	Sphagnum	10	none	none	flat	meso-polyhumic	4.4	52	4	3	3	1	1	1	1	3
1026	T	shredder	2.8	4.45	4.45	2	Anacaena lutescens	1	2002.07.18	Borkowskie	9	53°43’29’’	21°32’89’’	2.7	37	0.9	0.1	0	0	P	4	0.0919103	0.313636	0.142857	7	Mazurian	Dystrofic	sphagnum mat	ecotone	present	none	Sphagnum	20	none	none	flat	polyhumic	3.7	38	4	1	3	2	1	1	1	3
1026	P	predators	5.1	13	52	3	Gyrinus aeratus	4	2002.07.18	Borkowskie	9	53°43’29’’	21°32’89’’	2.7	37	0.9	0.1	0	0	P	4	0.0191904	0.3	0.6	5	Mazurian	Dystrofic	sphagnum mat	ecotone	present	none	Sphagnum	20	none	none	flat	polyhumic	3.7	38	4	1	3	2	1	1	1	3
1026	E	predators	5.1	12.5	37.5	3	Gyrinus suffriani	3	2002.07.18	Borkowskie	9	53°43’29’’	21°32’89’’	2.7	37	0.9	0.1	0	0	P	4	0.00577816	0.259398	0	2	Mazurian	Dystrofic	sphagnum mat	ecotone	present	none	Sphagnum	20	none	none	flat	polyhumic	3.7	38	4	1	3	2	1	1	1	3
1026	A	shredder	3.65	5.75	5.75	2	Helophorus minutus	1	2002.07.18	Borkowskie	9	53°43’29’’	21°32’89’’	2.7	37	0.9	0.1	0	0	P	4	0.0476338	0.298701	0.1	5	Mazurian	Dystrofic	sphagnum mat	ecotone	present	none	Sphagnum	20	none	none	flat	polyhumic	3.7	38	4	1	3	2	1	1	1	3
1027	E	predators	2.3	3.62	36.2	2	Graptodytes pictus	10	27/2008	Klimunt	2	53°42’21’’	17°26’07’’	0.4	10	0.8	0.1	0	0.1	M–P	4	0.131474	0.360656	0.4	5	Kashubian	Dystrofic	dense macrophytes	ecotone	present	none	sand	20	abundant and coarse	present	flat	meso-polyhumic	7.2	42	3	1	1	2	4	2	1	2
1027	P	predators	5.1	13	13	3	Gyrinus aeratus	1	27/2008	Klimunt	2	53°42’21’’	17°26’07’’	0.4	10	0.8	0.1	0	0.1	M–P	4	0	0.190476	1	3	Kashubian	Dystrofic	dense macrophytes	ecotone	present	none	sand	20	abundant and coarse	present	flat	meso-polyhumic	7.2	42	3	1	1	2	4	2	1	2
1027	E	predators	3.6	5.67	5.67	2	Noterus crassicornis	1	27/2008	Klimunt	2	53°42’21’’	17°26’07’’	0.4	10	0.8	0.1	0	0.1	M–P	4	0.0237202	0.321168	0.333333	3	Kashubian	Dystrofic	dense macrophytes	ecotone	present	none	sand	20	abundant and coarse	present	flat	meso-polyhumic	7.2	42	3	1	1	2	4	2	1	2
1028	A	shredder	3.65	5.75	5.75	2	Helophorus minutus	1	2007.09.19	Borkowskie	9	53°43’29’’	21°32’89’’	2.7	37	0.9	0.1	0	0	P	4	0.0476338	0.298701	0.1	5	Mazurian	Dystrofic	sphagnum mat	ecotone	present	none	Sphagnum	20	none	none	flat	polyhumic	3.7	38	4	1	3	2	1	1	1	3
1028	E	predators	3.6	5.67	62.37	2	Noterus crassicornis	11	2007.09.19	Borkowskie	9	53°43’29’’	21°32’89’’	2.7	37	0.9	0.1	0	0	P	4	0.111396	0.383333	0.222222	9	Mazurian	Dystrofic	sphagnum mat	ecotone	present	none	Sphagnum	20	none	none	flat	polyhumic	3.7	38	4	1	3	2	1	1	1	3
1028	P	predators	3.3	4.9	9.8	2	Porhydrus lineatus	2	2007.09.19	Borkowskie	9	53°43’29’’	21°32’89’’	2.7	37	0.9	0.1	0	0	P	4	0.0107806	0.264368	0	2	Mazurian	Dystrofic	sphagnum mat	ecotone	present	none	Sphagnum	20	none	none	flat	polyhumic	3.7	38	4	1	3	2	1	1	1	3
1030	E	predators	2.3	3.62	18.1	2	Graptodytes pictus	5	2008.09.18	Kruczek Mały	16	53°39’27’’	21°25’01’’	2.56	10	0.9	0.1	0	0	M–P	4	0	0.22549	0	1	Mazurian	Dystrofic	sphagnum mat	ecotone	present	none	Sphagnum	20	none	none	steep	meso-polyhumic	5	49	4	1	3	2	1	1	2	3
1030	T	predators	1.85	2.9	5.8	1	Hydroporus scalesianus	2	2008.09.18	Kruczek Mały	16	53°39’27’’	21°25’01’’	2.56	10	0.9	0.1	0	0	M–P	4	0.0317627	0.289916	0.333333	4	Mazurian	Dystrofic	sphagnum mat	ecotone	present	none	Sphagnum	20	none	none	steep	meso-polyhumic	5	49	4	1	3	2	1	1	2	3
1030	E	predators	3.6	5.67	22.68	2	Noterus crassicornis	4	2008.09.18	Kruczek Mały	16	53°39’27’’	21°25’01’’	2.56	10	0.9	0.1	0	0	M–P	4	0.111396	0.383333	0.222222	9	Mazurian	Dystrofic	sphagnum mat	ecotone	present	none	Sphagnum	20	none	none	steep	meso-polyhumic	5	49	4	1	3	2	1	1	2	3
1031	T	shredder	2.8	4.45	4.45	2	Anacaena lutescens	1	2008.06.08	Kruczek Mały	16	53°39’27’’	21°25’01’’	2.56	10	0.9	0.1	0	0	M–P	4	0.0919103	0.313636	0.142857	7	Mazurian	Dystrofic	sphagnum mat	ecotone	present	none	Sphagnum	20	none	none	steep	meso-polyhumic	5	49	4	1	3	2	1	1	2	3
1031	E	predators	5.1	13	13	3	Coelambus impressopunctatus	1	2008.06.08	Kruczek Mały	16	53°39’27’’	21°25’01’’	2.56	10	0.9	0.1	0	0	M–P	4	0.0445746	0.315068	0.2	5	Mazurian	Dystrofic	sphagnum mat	ecotone	present	none	Sphagnum	20	none	none	steep	meso-polyhumic	5	49	4	1	3	2	1	1	2	3
1031	P	predators	11	180.8	180.8	4	Ilybius fenestratus	1	2008.06.08	Kruczek Mały	16	53°39’27’’	21°25’01’’	2.56	10	0.9	0.1	0	0	M–P	4	0.0160971	0.303965	0.333333	4	Mazurian	Dystrofic	sphagnum mat	ecotone	present	none	Sphagnum	20	none	none	steep	meso-polyhumic	5	49	4	1	3	2	1	1	2	3
1032	T	shredder	2.8	4.45	4.45	2	Anacaena lutescens	1	2008.07.18	Gryżewskie	10	53°43’39’’	21°32’48’’	4	42	0.5	0.1	0.4	0.1	M	3	0.0919103	0.313636	0.142857	7	Mazurian	Dystrofic	sphagnum mat	ecotone	present	none	Sphagnum	20	none	none	steep	mesohumic	5.8	26	4	1	3	2	1	1	2	2
1032	T	shredder	3.9	9.95	9.95	2	Enochrus coarctatus	1	2008.07.18	Gryżewskie	10	53°43’39’’	21°32’48’’	4	42	0.5	0.1	0.4	0.1	M	3	0.0858335	0.396552	0.285714	8	Mazurian	Dystrofic	sphagnum mat	ecotone	present	none	Sphagnum	20	none	none	steep	mesohumic	5.8	26	4	1	3	2	1	1	2	2
1032	E	shredder	6	15.3	15.3	3	Enochrus ochropterus	1	2008.07.18	Gryżewskie	10	53°43’39’’	21°32’48’’	4	42	0.5	0.1	0.4	0.1	M	3	0.0194697	0.330144	0.4	6	Mazurian	Dystrofic	sphagnum mat	ecotone	present	none	Sphagnum	20	none	none	steep	mesohumic	5.8	26	4	1	3	2	1	1	2	2
1032	A	shredder	3.65	5.75	5.75	2	Helophorus minutus	1	2008.07.18	Gryżewskie	10	53°43’39’’	21°32’48’’	4	42	0.5	0.1	0.4	0.1	M	3	0.0476338	0.298701	0.1	5	Mazurian	Dystrofic	sphagnum mat	ecotone	present	none	Sphagnum	20	none	none	steep	mesohumic	5.8	26	4	1	3	2	1	1	2	2
1032	E	predators	3.6	5.67	22.68	2	Noterus crassicornis	4	2008.07.18	Gryżewskie	10	53°43’39’’	21°32’48’’	4	42	0.5	0.1	0.4	0.1	M	3	0.111396	0.383333	0.222222	9	Mazurian	Dystrofic	sphagnum mat	ecotone	present	none	Sphagnum	20	none	none	steep	mesohumic	5.8	26	4	1	3	2	1	1	2	2
1032	P	predators	3.3	4.9	4.9	2	Porhydrus lineatus	1	2008.07.18	Gryżewskie	10	53°43’39’’	21°32’48’’	4	42	0.5	0.1	0.4	0.1	M	3	0.0107806	0.264368	0	2	Mazurian	Dystrofic	sphagnum mat	ecotone	present	none	Sphagnum	20	none	none	steep	mesohumic	5.8	26	4	1	3	2	1	1	2	2
1033	T	shredder	2.8	4.45	8.9	2	Anacaena lutescens	2	2007.07.20	Krucze Oko	11	53°39’33’’	21°24’11’’	0.4	35	0.9	0.1	0	0	P	4	0.0919103	0.313636	0.142857	7	Mazurian	Dystrofic	sphagnum mat	ecotone	present	none	Sphagnum	20	none	none	steep	polyhumic	3.6	52	4	1	3	2	1	1	2	3
1035	T	shredder	2.8	4.45	4.45	2	Anacaena lutescens	1	2007.09.19	Kruczek Mały	16	53°39’27’’	21°25’01’’	2.56	10	0.9	0.1	0	0	M–P	4	0.0919103	0.313636	0.142857	7	Mazurian	Dystrofic	sphagnum mat	ecotone	present	none	Sphagnum	20	none	none	steep	meso-polyhumic	5	49	4	1	3	2	1	1	2	3
1035	E	shredder	6	15.3	15.3	3	Enochrus ochropterus	1	2007.09.19	Kruczek Mały	16	53°39’27’’	21°25’01’’	2.56	10	0.9	0.1	0	0	M–P	4	0.0194697	0.330144	0.4	6	Mazurian	Dystrofic	sphagnum mat	ecotone	present	none	Sphagnum	20	none	none	steep	meso-polyhumic	5	49	4	1	3	2	1	1	2	3
1036	T	shredder	3.9	9.95	9.95	2	Enochrus coarctatus	1	2007.07.19	Kruczek Mały	16	53°39’27’’	21°25’01’’	2.56	10	0.9	0.1	0	0	M–P	4	0.0858335	0.396552	0.285714	8	Mazurian	Dystrofic	sphagnum mat	ecotone	present	none	Sphagnum	20	none	none	steep	meso-polyhumic	5	49	4	1	3	2	1	1	2	3
1036	T	predators	3.1	4.88	4.88	2	Hydroporus tristis	1	2007.07.19	Kruczek Mały	16	53°39’27’’	21°25’01’’	2.56	10	0.9	0.1	0	0	M–P	4	0.14774	0.392045	0.311111	10	Mazurian	Dystrofic	sphagnum mat	ecotone	present	none	Sphagnum	20	none	none	steep	meso-polyhumic	5	49	4	1	3	2	1	1	2	3
1036	A	predators	4.75	13.1	13.1	2	Nebrioporus canaliculatus	1	2007.07.19	Kruczek Mały	16	53°39’27’’	21°25’01’’	2.56	10	0.9	0.1	0	0	M–P	4	0	0	0	0	Mazurian	Dystrofic	sphagnum mat	ecotone	present	none	Sphagnum	20	none	none	steep	meso-polyhumic	5	49	4	1	3	2	1	1	2	3
1037	E	predators	17.3	301.2	301.2	4	Acilius sulcatus	1	2008.09.11	Kruczy Stawek	12	53°39’30’’	21°24’14’’	2.08	15	0.9	0.1	0	0	M–P	4	0.0289855	0.22549	0	2	Mazurian	Dystrofic	sphagnum mat	ecotone	present	none	Sphagnum	20	none	none	steep	meso-polyhumic	4.4	52	4	1	3	2	1	1	2	3
1039	E	predators	3.6	5.67	11.34	2	Noterus crassicornis	2	2007.07.18	Gryżewskie	10	53°43’39’’	21°32’48’’	4	42	0.5	0.1	0.4	0.1	M	3	0.111396	0.383333	0.222222	9	Mazurian	Dystrofic	sphagnum mat	ecotone	present	none	Sphagnum	20	none	none	steep	mesohumic	5.8	26	4	1	3	2	1	1	2	2
1040	T	polyphaga	2.75	4.61	13.83	2	Haliplus fulvicollis	3	2002.07.18	Bobrówko	8	53°45’02’’	21°31’11’’	1.3	40	0.9	0.1	0	0	P	4	0	0.282787	1	2	Mazurian	Dystrofic	sphagnum mat	pressed Sphagnum mat	present	none	Sphagnum	10	none	none	flat	polyhumic	3.6	52	4	3	3	1	1	1	1	3
1040	E	polyphaga	2.85	4.81	4.81	2	Haliplus ruficollis	1	2002.07.18	Bobrówko	8	53°45’02’’	21°31’11’’	1.3	40	0.9	0.1	0	0	P	4	0.282787	0.2875	0.333333	3	Mazurian	Dystrofic	sphagnum mat	pressed Sphagnum mat	present	none	Sphagnum	10	none	none	flat	polyhumic	3.6	52	4	3	3	1	1	1	1	3
1040	E	predators	3.3	5.2	5.2	2	Hygrotus inaequalis	1	2002.07.18	Bobrówko	8	53°45’02’’	21°31’11’’	1.3	40	0.9	0.1	0	0	P	4	0.0825366	0.368984	0.2	6	Mazurian	Dystrofic	sphagnum mat	pressed Sphagnum mat	present	none	Sphagnum	10	none	none	flat	polyhumic	3.6	52	4	3	3	1	1	1	1	3
1042	E	shredder	4.5	10.8	10.8	1	Coelostoma orbiculare	1	2002.07.18	Kruczek Mały	16	53°39’27’’	21°25’01’’	2.56	10	0.9	0.1	0	0	M–P	4	0.0474221	0.334951	0.142857	7	Mazurian	Dystrofic	sphagnum mat	ecotone	present	none	Sphagnum	20	none	none	steep	meso-polyhumic	5	49	4	1	3	2	1	1	2	3
1042	T	predators	11	180.8	180.8	4	Ilybius subaeneus	1	2002.07.18	Kruczek Mały	16	53°39’27’’	21°25’01’’	2.56	10	0.9	0.1	0	0	M–P	4	0	0	0	0	Mazurian	Dystrofic	sphagnum mat	ecotone	present	none	Sphagnum	20	none	none	steep	meso-polyhumic	5	49	4	1	3	2	1	1	2	3
1043	E	shredder	4.5	10.8	21.6	1	Coelostoma orbiculare	2	2002.07.18	Kruczek Duży	15	53°39’33’’	21°24’11’’	4.24	20	0.9	0.1	0	0	M–P	4	0.0474221	0.334951	0.142857	7	Mazurian	Dystrofic	sphagnum mat	ecotone	present	none	Sphagnum	20	none	none	steep	meso-polyhumic	5	41	4	1	3	2	1	1	2	3
1043	E	predators	31	2154.8	2154.8	4	Dytiscus marginalis	1	2002.07.18	Kruczek Duży	15	53°39’33’’	21°24’11’’	4.24	20	0.9	0.1	0	0	M–P	4	0	0.184492	0	1	Mazurian	Dystrofic	sphagnum mat	ecotone	present	none	Sphagnum	20	none	none	steep	meso-polyhumic	5	41	4	1	3	2	1	1	2	3
1052	T	predators	27.5	1900	5700	4	Dytiscus lapponicus	3	2002.06.12	Żabie	18	53°50’00’’	15°02’00’’	1.78	70	0.8	0.1	0.1	0	P	4	0.0102198	0.312217	0.4	6	Mazurian	Dystrofic	diffuse macrophytes	ecotone	present	none	sand	20	abundant and fine	none	flat	mesohumic	5	40	2	1	1	2	3	1	1	2
1046	E	predators	3.6	5.67	17.01	2	Noterus crassicornis	3	2002.07.15	Żabie	18	53°50’00’’	15°02’00’’	1.78	70	0.8	0.1	0.1	0	P	4	0.111396	0.383333	0.222222	9	Mazurian	Dystrofic	dense macrophytes	ecotone	present	none	sand and mud	20	abundant and fine	none	flat	mesohumic	5	40	3	1	2	2	3	1	1	2
1046	T	predators	2.4	3.78	3.78	2	Hydroporus neglectus	1	2002.07.15	Żabie	18	53°50’00’’	15°02’00’’	1.78	70	0.8	0.1	0.1	0	P	4	0.0747765	0.389831	0.4	10	Mazurian	Dystrofic	dense macrophytes	ecotone	present	none	sand and mud	20	abundant and fine	none	flat	mesohumic	5	40	3	1	2	2	3	1	1	2
1046	E	predators	14.2	274.6	1373	4	Hydaticus seminiger	5	2002.07.15	Żabie	18	53°50’00’’	15°02’00’’	1.78	70	0.8	0.1	0.1	0	P	4	0.0359243	0.359375	0.607143	8	Mazurian	Dystrofic	dense macrophytes	ecotone	present	none	sand and mud	20	abundant and fine	none	flat	mesohumic	5	40	3	1	2	2	3	1	1	2
1046	T	predators	14.8	280.6	280.6	4	Acilius canaliculatus	1	2002.07.15	Żabie	18	53°50’00’’	15°02’00’’	1.78	70	0.8	0.1	0.1	0	P	4	0.0571185	0.2875	0.333333	3	Mazurian	Dystrofic	dense macrophytes	ecotone	present	none	sand and mud	20	abundant and fine	none	flat	mesohumic	5	40	3	1	2	2	3	1	1	2
1046	P	predators	5.1	13	65	3	Gyrinus aeratus	5	2002.07.15	Żabie	18	53°50’00’’	15°02’00’’	1.78	70	0.8	0.1	0.1	0	P	4	0.0191904	0.3	0.6	5	Mazurian	Dystrofic	dense macrophytes	ecotone	present	none	sand and mud	20	abundant and fine	none	flat	mesohumic	5	40	3	1	2	2	3	1	1	2
1046	E	predators	5.7	14.5	14.5	3	Gyrinus substriatus	1	2002.07.15	Żabie	18	53°50’00’’	15°02’00’’	1.78	70	0.8	0.1	0.1	0	P	4	0.00526127	0.285124	0.333333	3	Mazurian	Dystrofic	dense macrophytes	ecotone	present	none	sand and mud	20	abundant and fine	none	flat	mesohumic	5	40	3	1	2	2	3	1	1	2
1046	E	predators	3.6	5.67	725.76	2	Noterus crassicornis	128	2002.07.15	Żabie	18	53°50’00’’	15°02’00’’	1.78	70	0.8	0.1	0.1	0	P	4	0.111396	0.383333	0.222222	9	Mazurian	Dystrofic	dense macrophytes	ecotone	present	none	sand and mud	20	abundant and fine	none	flat	mesohumic	5	40	3	1	2	2	3	1	1	2
1046	T	predators	2.4	3.78	30.24	2	Hygrotus decoratus	8	2002.07.15	Żabie	18	53°50’00’’	15°02’00’’	1.78	70	0.8	0.1	0.1	0	P	4	0.141735	0.425926	0.333333	12	Mazurian	Dystrofic	dense macrophytes	ecotone	present	none	sand and mud	20	abundant and fine	none	flat	mesohumic	5	40	3	1	2	2	3	1	1	2
1046	E	predators	3.3	5.2	15.6	2	Hygrotus inaequalis	3	2002.07.15	Żabie	18	53°50’00’’	15°02’00’’	1.78	70	0.8	0.1	0.1	0	P	4	0.0825366	0.368984	0.2	6	Mazurian	Dystrofic	dense macrophytes	ecotone	present	none	sand and mud	20	abundant and fine	none	flat	mesohumic	5	40	3	1	2	2	3	1	1	2
1046	T	predators	3	4.73	9.46	2	Hydroporus angustatus	2	2002.07.15	Żabie	18	53°50’00’’	15°02’00’’	1.78	70	0.8	0.1	0.1	0	P	4	0	0.19382	0	1	Mazurian	Dystrofic	dense macrophytes	ecotone	present	none	sand and mud	20	abundant and fine	none	flat	mesohumic	5	40	3	1	2	2	3	1	1	2
1046	T	predators	2.4	3.78	94.5	2	Hydroporus neglectus	25	2002.07.15	Żabie	18	53°50’00’’	15°02’00’’	1.78	70	0.8	0.1	0.1	0	P	4	0.0747765	0.389831	0.4	10	Mazurian	Dystrofic	dense macrophytes	ecotone	present	none	sand and mud	20	abundant and fine	none	flat	mesohumic	5	40	3	1	2	2	3	1	1	2
1046	T	predators	2.7	4.26	12.78	2	Hydroporus obscurus	3	2002.07.15	Żabie	18	53°50’00’’	15°02’00’’	1.78	70	0.8	0.1	0.1	0	P	4	0.0195469	0.319444	0	3	Mazurian	Dystrofic	dense macrophytes	ecotone	present	none	sand and mud	20	abundant and fine	none	flat	mesohumic	5	40	3	1	2	2	3	1	1	2
1046	E	predators	3.7	5.83	5.83	2	Hydroporus palustris	1	2002.07.15	Żabie	18	53°50’00’’	15°02’00’’	1.78	70	0.8	0.1	0.1	0	P	4	0.0289855	0.241259	0	2	Mazurian	Dystrofic	dense macrophytes	ecotone	present	none	sand and mud	20	abundant and fine	none	flat	mesohumic	5	40	3	1	2	2	3	1	1	2
1046	T	predators	4.1	6.4	12.8	2	Hydroporus piceus	2	2002.07.15	Żabie	18	53°50’00’’	15°02’00’’	1.78	70	0.8	0.1	0.1	0	P	4	0.0267562	0.363158	0.527778	9	Mazurian	Dystrofic	dense macrophytes	ecotone	present	none	sand and mud	20	abundant and fine	none	flat	mesohumic	5	40	3	1	2	2	3	1	1	2
1046	T	predators	3.1	4.88	253.76	2	Hydroporus tristis	52	2002.07.15	Żabie	18	53°50’00’’	15°02’00’’	1.78	70	0.8	0.1	0.1	0	P	4	0.14774	0.392045	0.311111	10	Mazurian	Dystrofic	dense macrophytes	ecotone	present	none	sand and mud	20	abundant and fine	none	flat	mesohumic	5	40	3	1	2	2	3	1	1	2
1046	E	predators	2.5	3.94	3.94	2	Graptodytes bilineatus	1	2002.07.15	Żabie	18	53°50’00’’	15°02’00’’	1.78	70	0.8	0.1	0.1	0	P	4		0.363158	0.527778	9	Mazurian	Dystrofic	dense macrophytes	ecotone	present	none	sand and mud	20	abundant and fine	none	flat	mesohumic	5	40	3	1	2	2	3	1	1	2
1046	E	predators	5	11.8	11.8	2	Suphrodytes dorsalis	1	2002.07.15	Żabie	18	53°50’00’’	15°02’00’’	1.78	70	0.8	0.1	0.1	0	P	4	0.00557301	0.313636	0.333333	3	Mazurian	Dystrofic	dense macrophytes	ecotone	present	none	sand and mud	20	abundant and fine	none	flat	mesohumic	5	40	3	1	2	2	3	1	1	2
1046	P	predators	11	180.8	180.8	4	Ilybius fenestratus	1	2002.07.15	Żabie	18	53°50’00’’	15°02’00’’	1.78	70	0.8	0.1	0.1	0	P	4	0.0160971	0.303965	0.333333	4	Mazurian	Dystrofic	dense macrophytes	ecotone	present	none	sand and mud	20	abundant and fine	none	flat	mesohumic	5	40	3	1	2	2	3	1	1	2
1046	E	predators	14.25	280.6	280.6	4	Graphoderus cinereus	1	2002.07.15	Żabie	18	53°50’00’’	15°02’00’’	1.78	70	0.8	0.1	0.1	0	P	4	0.315068	0.396552	0.194444	9	Mazurian	Dystrofic	dense macrophytes	ecotone	present	none	sand and mud	20	abundant and fine	none	flat	mesohumic	5	40	3	1	2	2	3	1	1	2
1046	E	shredder	2.75	4.33	34.64	2	Hydrochus carinatus	8	2002.07.15	Żabie	18	53°50’00’’	15°02’00’’	1.78	70	0.8	0.1	0.1	0	P	4	0.0499338	0.381215	0.444444	9	Mazurian	Dystrofic	dense macrophytes	ecotone	present	none	sand and mud	20	abundant and fine	none	flat	mesohumic	5	40	3	1	2	2	3	1	1	2
1046	E	shredder	3.95	9.95	9.95	2	Hydrochus elongatus	1	2002.07.15	Żabie	18	53°50’00’’	15°02’00’’	1.78	70	0.8	0.1	0.1	0	P	4	0.131155	0.413174	0.218182	11	Mazurian	Dystrofic	dense macrophytes	ecotone	present	none	sand and mud	20	abundant and fine	none	flat	mesohumic	5	40	3	1	2	2	3	1	1	2
1046	E	shredder	2.8	4.45	4.45	2	Anacaena limbata	1	2002.07.15	Żabie	18	53°50’00’’	15°02’00’’	1.78	70	0.8	0.1	0.1	0	P	4	0.396552	0.306667	0.333333	3	Mazurian	Dystrofic	dense macrophytes	ecotone	present	none	sand and mud	20	abundant and fine	none	flat	mesohumic	5	40	3	1	2	2	3	1	1	2
1046	T	shredder	2.8	4.45	57.85	2	Anacaena lutescens	13	2002.07.15	Żabie	18	53°50’00’’	15°02’00’’	1.78	70	0.8	0.1	0.1	0	P	4	0.330144	0.313636	0.142857	7	Mazurian	Dystrofic	dense macrophytes	ecotone	present	none	sand and mud	20	abundant and fine	none	flat	mesohumic	5	40	3	1	2	2	3	1	1	2
1046	E	shredder	5	11.7	58.5	2	Helochares griseus	5	2002.07.15	Żabie	18	53°50’00’’	15°02’00’’	1.78	70	0.8	0.1	0.1	0	P	4	0.0604107	0.312217	0.266667	6	Mazurian	Dystrofic	dense macrophytes	ecotone	present	none	sand and mud	20	abundant and fine	none	flat	mesohumic	5	40	3	1	2	2	3	1	1	2
1046	E	shredder	6	15.3	91.8	3	Enochrus ochropterus	6	2002.07.15	Żabie	18	53°50’00’’	15°02’00’’	1.78	70	0.8	0.1	0.1	0	P	4		0.330144	0.4	6	Mazurian	Dystrofic	dense macrophytes	ecotone	present	none	sand and mud	20	abundant and fine	none	flat	mesohumic	5	40	3	1	2	2	3	1	1	2
1046	T	shredder	3.9	9.95	179.1	2	Enochrus coarctatus	18	2002.07.15	Żabie	18	53°50’00’’	15°02’00’’	1.78	70	0.8	0.1	0.1	0	P	4		0.396552	0.285714	8	Mazurian	Dystrofic	dense macrophytes	ecotone	present	none	sand and mud	20	abundant and fine	none	flat	mesohumic	5	40	3	1	2	2	3	1	1	2
1046	E	shredder	7.5	40.1	40.1	3	Hydrobius fuscipes	1	2002.07.15	Żabie	18	53°50’00’’	15°02’00’’	1.78	70	0.8	0.1	0.1	0	P	4	0.0635131	0.394286	0.238095	7	Mazurian	Dystrofic	dense macrophytes	ecotone	present	none	sand and mud	20	abundant and fine	none	flat	mesohumic	5	40	3	1	2	2	3	1	1	2
1046	E	shredder	4.5	10.8	10.8	1	Coelostoma orbiculare	1	2002.07.15	Żabie	18	53°50’00’’	15°02’00’’	1.78	70	0.8	0.1	0.1	0	P	4	0.313636	0.334951	0.142857	7	Mazurian	Dystrofic	dense macrophytes	ecotone	present	none	sand and mud	20	abundant and fine	none	flat	mesohumic	5	40	3	1	2	2	3	1	1	2
1046	T	Grazer and scraper	1.65	2.73	2.73	1	Hydraena palustris	1	2002.07.15	Żabie	18	53°50’00’’	15°02’00’’	1.78	70	0.8	0.1	0.1	0	P	4	0.00187773	0.289916	0.333333	4	Mazurian	Dystrofic	dense macrophytes	ecotone	present	none	sand and mud	20	abundant and fine	none	flat	mesohumic	5	40	3	1	2	2	3	1	1	2
1046	E	Grazer and scraper	1.85	3.12	3.12	1	Limnebius parvulus	1	2002.07.15	Żabie	18	53°50’00’’	15°02’00’’	1.78	70	0.8	0.1	0.1	0	P	4	0.0599703	0.375	0.142857	7	Mazurian	Dystrofic	dense macrophytes	ecotone	present	none	sand and mud	50	abundant and fine	none	flat	mesohumic	5	40	3	1	2	4	3	1	1	2
1047	E	predators	3.6	5.67	311.85	2	Noterus crassicornis	55	2002.09.12	Żabie	18	53°50’00’’	15°02’00’’	1.78	70	0.8	0.1	0.1	0	P	4	0.111396	0.383333	0.222222	9	Mazurian	Dystrofic	dense macrophytes	ecotone	present	none	sand and mud	50	abundant and fine	none	flat	mesohumic	5	40	3	1	2	4	3	1	1	2
1047	T	predators	2.4	3.78	7.56	2	Hygrotus decoratus	2	2002.09.12	Żabie	18	53°50’00’’	15°02’00’’	1.78	70	0.8	0.1	0.1	0	P	4	0.141735	0.425926	0.333333	12	Mazurian	Dystrofic	dense macrophytes	ecotone	present	none	sand and mud	50	abundant and fine	none	flat	mesohumic	5	40	3	1	2	4	3	1	1	2
1047	E	predators	3.3	5.2	5.2	2	Hygrotus inaequalis	1	2002.09.12	Żabie	18	53°50’00’’	15°02’00’’	1.78	70	0.8	0.1	0.1	0	P	4	0.0825366	0.368984	0.2	6	Mazurian	Dystrofic	dense macrophytes	ecotone	present	none	sand and mud	50	abundant and fine	none	flat	mesohumic	5	40	3	1	2	4	3	1	1	2
1047	T	predators	1.85	3.12	3.12	1	Hydroporus scalesianus	1	2002.09.12	Żabie	18	53°50’00’’	15°02’00’’	1.78	70	0.8	0.1	0.1	0	P	4	0.0317627	0.289916	0.333333	4	Mazurian	Dystrofic	dense macrophytes	ecotone	present	none	sand and mud	50	abundant and fine	none	flat	mesohumic	5	40	3	1	2	4	3	1	1	2
1047	T	predators	3.1	4.88	43.92	2	Hydroporus tristis	9	2002.09.12	Żabie	18	53°50’00’’	15°02’00’’	1.78	70	0.8	0.1	0.1	0	P	4	0.14774	0.392045	0.311111	10	Mazurian	Dystrofic	dense macrophytes	ecotone	present	none	sand and mud	50	abundant and fine	none	flat	mesohumic	5	40	3	1	2	4	3	1	1	2
1047	P	predators	3.3	4.9	4.9	2	Porhydrus lineatus	1	2002.09.12	Żabie	18	53°50’00’’	15°02’00’’	1.78	70	0.8	0.1	0.1	0	P	4	0.0107806	0.264368	0	2	Mazurian	Dystrofic	dense macrophytes	ecotone	present	none	sand and mud	50	abundant and fine	none	flat	mesohumic	5	40	3	1	2	4	3	1	1	2
1047	T	predators	11.4	199.8	399.6	4	Ilybius quadriguttatus	2	2002.09.12	Żabie	18	53°50’00’’	15°02’00’’	1.78	70	0.8	0.1	0.1	0	P	4	0.0041202	0.323944	0.8	5	Mazurian	Dystrofic	dense macrophytes	ecotone	present	none	sand and mud	50	abundant and fine	none	flat	mesohumic	5	40	3	1	2	4	3	1	1	2
1047	T	predators	18.1	319.2	638.4	4	Colymbetes paykulli	2	2002.09.12	Żabie	18	53°50’00’’	15°02’00’’	1.78	70	0.8	0.1	0.1	0	P	4	0.334951	0.323944	0.8	5	Mazurian	Dystrofic	dense macrophytes	ecotone	present	none	sand and mud	50	abundant and fine	none	flat	mesohumic	5	40	3	1	2	4	3	1	1	2
1047	T	predators	17	251.1	1506.6	4	Colymbetes striatus	6	2002.09.12	Żabie	18	53°50’00’’	15°02’00’’	1.78	70	0.8	0.1	0.1	0	P	4		0.313636	0.466667	6	Mazurian	Dystrofic	dense macrophytes	ecotone	present	none	sand and mud	50	abundant and fine	none	flat	mesohumic	5	40	3	1	2	4	3	1	1	2
1047	E	predators	4.5	11.5	11.5	2	Laccophilus minutus	1	2002.09.12	Żabie	18	53°50’00’’	15°02’00’’	1.78	70	0.8	0.1	0.1	0	P	4	0.00375935	0.254613	0	2	Mazurian	Dystrofic	dense macrophytes	ecotone	present	none	sand and mud	50	abundant and fine	none	flat	mesohumic	5	40	3	1	2	4	3	1	1	2
1047	E	predators	14.25	280.6	1403	4	Graphoderus cinereus	5	2002.09.12	Żabie	18	53°50’00’’	15°02’00’’	1.78	70	0.8	0.1	0.1	0	P	4	0.184492	0.396552	0.194444	9	Mazurian	Dystrofic	dense macrophytes	ecotone	present	none	sand and mud	50	abundant and fine	none	flat	mesohumic	5	40	3	1	2	4	3	1	1	2
1047	E	predators	17.3	301.2	301.2	4	Acilius sulcatus	1	2002.09.12	Żabie	18	53°50’00’’	15°02’00’’	1.78	70	0.8	0.1	0.1	0	P	4	0.312217	0.22549	0	2	Mazurian	Dystrofic	dense macrophytes	ecotone	present	none	sand and mud	50	abundant and fine	none	flat	mesohumic	5	40	3	1	2	4	3	1	1	2
1047	T	predators	14.8	280.6	561.2	4	Acilius canaliculatus	2	2002.09.12	Żabie	18	53°50’00’’	15°02’00’’	1.78	70	0.8	0.1	0.1	0	P	4		0.2875	0.333333	3	Mazurian	Dystrofic	dense macrophytes	ecotone	present	none	sand and mud	50	abundant and fine	none	flat	mesohumic	5	40	3	1	2	4	3	1	1	2
1047	E	predators	33.5	2468.9	9875.6	4	Cybister lateralimarginalis	4	2002.09.12	Żabie	18	53°50’00’’	15°02’00’’	1.78	70	0.8	0.1	0.1	0	P	4		0.331731	0.333333	4	Mazurian	Dystrofic	dense macrophytes	ecotone	present	none	sand and mud	50	abundant and fine	none	flat	mesohumic	5	40	3	1	2	4	3	1	1	2
1047	A	shredder	3	4.73	4.73	2	Helophorus granularis	1	2002.09.12	Żabie	18	53°50’00’’	15°02’00’’	1.78	70	0.8	0.1	0.1	0	P	4	0.0041202	0.323944	0.8	5	Mazurian	Dystrofic	dense macrophytes	ecotone	present	none	sand and mud	50	abundant and fine	none	flat	mesohumic	5	40	3	1	2	4	3	1	1	2
1047	E	shredder	2.75	4.33	8.66	2	Hydrochus carinatus	2	2002.09.12	Żabie	18	53°50’00’’	15°02’00’’	1.78	70	0.8	0.1	0.1	0	P	4	0.0499338	0.381215	0.444444	9	Mazurian	Dystrofic	dense macrophytes	ecotone	present	none	sand and mud	50	abundant and fine	none	flat	mesohumic	5	40	3	1	2	4	3	1	1	2
1047	E	shredder	3.95	9.95	9.95	2	Hydrochus elongatus	1	2002.09.12	Żabie	18	53°50’00’’	15°02’00’’	1.78	70	0.8	0.1	0.1	0	P	4	0.131155	0.413174	0.218182	11	Mazurian	Dystrofic	dense macrophytes	ecotone	present	none	sand and mud	50	abundant and fine	none	flat	mesohumic	5	40	3	1	2	4	3	1	1	2
1047	T	shredder	2.8	4.45	8.9	2	Anacaena lutescens	2	2002.09.12	Żabie	18	53°50’00’’	15°02’00’’	1.78	70	0.8	0.1	0.1	0	P	4	0.0919103	0.313636	0.142857	7	Mazurian	Dystrofic	dense macrophytes	ecotone	present	none	sand and mud	50	abundant and fine	none	flat	mesohumic	5	40	3	1	2	4	3	1	1	2
1047	E	shredder	5	11.7	11.7	2	Helochares griseus	1	2002.09.12	Żabie	18	53°50’00’’	15°02’00’’	1.78	70	0.8	0.1	0.1	0	P	4	0.0604107	0.312217	0.266667	6	Mazurian	Dystrofic	dense macrophytes	ecotone	present	none	sand and mud	50	abundant and fine	none	flat	mesohumic	5	40	3	1	2	4	3	1	1	2
1047	E	shredder	6	15.3	61.2	3	Enochrus ochropterus	4	2002.09.12	Żabie	18	53°50’00’’	15°02’00’’	1.78	70	0.8	0.1	0.1	0	P	4	0.0194697	0.330144	0.4	6	Mazurian	Dystrofic	dense macrophytes	ecotone	present	none	sand and mud	50	abundant and fine	none	flat	mesohumic	5	40	3	1	2	4	3	1	1	2
1047	T	shredder	3.9	9.95	99.5	2	Enochrus coarctatus	10	2002.09.12	Żabie	18	53°50’00’’	15°02’00’’	1.78	70	0.8	0.1	0.1	0	P	4	0.0858335	0.396552	0.285714	8	Mazurian	Dystrofic	dense macrophytes	ecotone	present	none	sand and mud	50	abundant and fine	none	flat	mesohumic	5	40	3	1	2	4	3	1	1	2
1047	T	shredder	4.1	10.46	31.38	2	Cymbiodyta marginella	3	2002.09.12	Żabie	18	53°50’00’’	15°02’00’’	1.78	70	0.8	0.1	0.1	0	P	4	0.038635	0.310811	0.277778	9	Mazurian	Dystrofic	dense macrophytes	ecotone	present	none	sand and mud	50	abundant and fine	none	flat	mesohumic	5	40	3	1	2	4	3	1	1	2
1047	E	shredder	4.5	10.8	64.8	1	Coelostoma orbiculare	6	2002.09.12	Żabie	18	53°50’00’’	15°02’00’’	1.78	70	0.8	0.1	0.1	0	P	4	0.0474221	0.334951	0.142857	7	Mazurian	Dystrofic	dense macrophytes	ecotone	present	none	sand and mud	50	abundant and fine	none	flat	mesohumic	5	40	3	1	2	4	3	1	1	2
1047	E	Grazer and scraper	1.85	3.12	3.12	1	Limnebius parvulus	1	2002.09.12	Żabie	18	53°50’00’’	15°02’00’’	1.78	70	0.8	0.1	0.1	0	P	4	0.0599703	0.375	0.142857	7	Mazurian	Dystrofic	dense macrophytes	ecotone	present	none	sand and mud	50	abundant and fine	none	flat	mesohumic	5	40	3	1	2	4	3	1	1	2
1048	P	polyphaga	2.75	4.61	9.22	2	Haliplus fluviatilis	2	2002.10.10	Żabie	18	53°50’00’’	15°02’00’’	1.78	70	0.8	0.1	0.1	0	P	4	0.00649603	0.310811	0.5	5	Mazurian	Dystrofic	diffuse macrophytes	ecotone	present	none	sand	20	scarce and fine	none	flat	mesohumic	5	40	2	1	1	2	2	1	1	2
1048	E	predators	3.6	5.67	28.35	2	Noterus crassicornis	5	2002.10.10	Żabie	18	53°50’00’’	15°02’00’’	1.78	70	0.8	0.1	0.1	0	P	4	0.111396	0.383333	0.222222	9	Mazurian	Dystrofic	diffuse macrophytes	ecotone	present	none	sand	20	scarce and fine	none	flat	mesohumic	5	40	2	1	1	2	2	1	1	2
1048	E	predators	4.6	12.7	12.7	2	Hyphydrus ovatus	1	2002.10.10	Żabie	18	53°50’00’’	15°02’00’’	1.78	70	0.8	0.1	0.1	0	P	4	0.0285533	0.310811	0	3	Mazurian	Dystrofic	diffuse macrophytes	ecotone	present	none	sand	20	scarce and fine	none	flat	mesohumic	5	40	2	1	1	2	2	1	1	2
1048	T	shredder	2.8	4.45	13.35	2	Anacaena lutescens	3	2002.10.10	Żabie	18	53°50’00’’	15°02’00’’	1.78	70	0.8	0.1	0.1	0	P	4	0.0919103	0.313636	0.142857	7	Mazurian	Dystrofic	diffuse macrophytes	ecotone	present	none	sand	20	scarce and fine	none	flat	mesohumic	5	40	2	1	1	2	2	1	1	2
1048	E	shredder	5	11.7	35.1	2	Helochares griseus	3	2002.10.10	Żabie	18	53°50’00’’	15°02’00’’	1.78	70	0.8	0.1	0.1	0	P	4	0.0604107	0.312217	0.266667	6	Mazurian	Dystrofic	diffuse macrophytes	ecotone	present	none	sand	20	scarce and fine	none	flat	mesohumic	5	40	2	1	1	2	2	1	1	2
1048	E	shredder	6	15.3	76.5	3	Enochrus ochropterus	5	2002.10.10	Żabie	18	53°50’00’’	15°02’00’’	1.78	70	0.8	0.1	0.1	0	P	4	0.0194697	0.330144	0.4	6	Mazurian	Dystrofic	diffuse macrophytes	ecotone	present	none	sand	20	scarce and fine	none	flat	mesohumic	5	40	2	1	1	2	2	1	1	2
1048	T	shredder	3.9	9.95	49.75	2	Enochrus coarctatus	5	2002.10.10	Żabie	18	53°50’00’’	15°02’00’’	1.78	70	0.8	0.1	0.1	0	P	4	0.0858335	0.396552	0.285714	8	Mazurian	Dystrofic	diffuse macrophytes	ecotone	present	none	sand	20	scarce and fine	none	flat	mesohumic	5	40	2	1	1	2	2	1	1	2
1048	E	shredder	4.5	10.8	86.4	1	Coelostoma orbiculare	8	2002.10.10	Żabie	18	53°50’00’’	15°02’00’’	1.78	70	0.8	0.1	0.1	0	P	4	0.0474221	0.334951	0.142857	7	Mazurian	Dystrofic	diffuse macrophytes	ecotone	present	none	sand	20	scarce and fine	none	flat	mesohumic	5	40	2	1	1	2	2	1	1	2
1048	E	shredder	1.8	2.84	2.84	1	Cercyon tristis	1	2002.10.10	Żabie	18	53°50’00’’	15°02’00’’	1.78	70	0.8	0.1	0.1	0	P	4	0.010254	0.32093	0.166667	4	Mazurian	Dystrofic	diffuse macrophytes	ecotone	present	none	sand	20	scarce and fine	none	flat	mesohumic	5	40	2	1	1	2	2	1	1	2
1048	T	Grazer and scraper	1.65	2.73	8.19	1	Hydraena palustris	3	2002.10.10	Żabie	18	53°50’00’’	15°02’00’’	1.78	70	0.8	0.1	0.1	0	P	4	0.00187773	0.289916	0.333333	4	Mazurian	Dystrofic	diffuse macrophytes	ecotone	present	none	sand	20	scarce and fine	none	flat	mesohumic	5	40	2	1	1	2	2	1	1	2
1048	E	Grazer and scraper	1.85	3.12	15.6	1	Limnebius parvulus	5	2002.10.10	Żabie	18	53°50’00’’	15°02’00’’	1.78	70	0.8	0.1	0.1	0	P	4	0.0599703	0.375	0.142857	7	Mazurian	Dystrofic	diffuse macrophytes	ecotone	present	none	sand	20	scarce and fine	none	flat	mesohumic	5	40	2	1	1	2	2	1	1	2
1049	E	predators	3.6	5.67	153.09	2	Noterus crassicornis	27	2002.04.12	Żabie	18	53°50’00’’	15°02’00’’	1.78	70	0.8	0.1	0.1	0	P	4	0.111396	0.383333	0.222222	9	Mazurian	Dystrofic	sphagnum mat	ecotone	present	none	Sphagnum	20	scarce and fine	none	flat	mesohumic	5	40	4	1	3	2	2	1	1	2
1049	E	predators	4.6	12.7	12.7	2	Hyphydrus ovatus	1	2002.04.12	Żabie	18	53°50’00’’	15°02’00’’	1.78	70	0.8	0.1	0.1	0	P	4	0.0285533	0.310811	0	3	Mazurian	Dystrofic	sphagnum mat	ecotone	present	none	Sphagnum	20	scarce and fine	none	flat	mesohumic	5	40	4	1	3	2	2	1	1	2
1049	T	predators	3.1	4.88	9.76	2	Hydroporus tristis	2	2002.04.12	Żabie	18	53°50’00’’	15°02’00’’	1.78	70	0.8	0.1	0.1	0	P	4	0.14774	0.392045	0.311111	10	Mazurian	Dystrofic	sphagnum mat	ecotone	present	none	Sphagnum	20	scarce and fine	none	steep	mesohumic	5	40	4	1	3	2	2	1	2	2
1049	E	predators	5	11.8	11.8	2	Suphrodytes dorsalis	1	2002.04.12	Żabie	18	53°50’00’’	15°02’00’’	1.78	70	0.8	0.1	0.1	0	P	4	0.00557301	0.313636	0.333333	3	Mazurian	Dystrofic	sphagnum mat	ecotone	present	none	Sphagnum	20	scarce and fine	none	steep	mesohumic	5	40	4	1	3	2	2	1	2	2
1049	T	predators	14.8	280.6	280.6	4	Acilius canaliculatus	1	2002.04.12	Żabie	18	53°50’00’’	15°02’00’’	1.78	70	0.8	0.1	0.1	0	P	4	0.0571185	0.2875	0.333333	3	Mazurian	Dystrofic	sphagnum mat	ecotone	present	none	Sphagnum	20	scarce and fine	none	steep	mesohumic	5	40	4	1	3	2	2	1	2	2
1050	E	predators	3.6	5.67	5.67	2	Noterus crassicornis	1	2002.04.12	Żabie	18	53°50’00’’	15°02’00’’	1.78	70	0.8	0.1	0.1	0	P	4	0.111396	0.383333	0.222222	9	Mazurian	Dystrofic	sphagnum mat	ecotone	present	none	Sphagnum	10	scarce and fine	none	flat	mesohumic	5	40	4	1	3	1	2	1	1	2
1050	E	predators	3.3	5.2	5.2	2	Hygrotus inaequalis	1	2002.04.12	Żabie	18	53°50’00’’	15°02’00’’	1.78	70	0.8	0.1	0.1	0	P	4	0.0825366	0.368984	0.2	6	Mazurian	Dystrofic	sphagnum mat	ecotone	present	none	Sphagnum	10	scarce and fine	none	flat	mesohumic	5	40	4	1	3	1	2	1	1	2
1050	T	predators	2.7	4.3	4.3	2	Hydroporus obscurus	1	2002.04.12	Żabie	18	53°50’00’’	15°02’00’’	1.78	70	0.8	0.1	0.1	0	P	4	0.0195469	0.319444	0	3	Mazurian	Dystrofic	sphagnum mat	ecotone	present	none	Sphagnum	10	scarce and fine	none	flat	mesohumic	5	40	4	1	3	1	2	1	1	2
1050	E	shredder	2.8	4.45	13.35	2	Anacaena limbata	3	2002.04.12	Żabie	18	53°50’00’’	15°02’00’’	1.78	70	0.8	0.1	0.1	0	P	4	0.00889812	0.306667	0.333333	3	Mazurian	Dystrofic	sphagnum mat	ecotone	present	none	Sphagnum	10	scarce and fine	none	flat	mesohumic	5	40	4	1	3	1	2	1	1	2
1050	T	shredder	2.8	4.45	4.45	2	Anacaena lutescens	1	2002.04.12	Żabie	18	53°50’00’’	15°02’00’’	1.78	70	0.8	0.1	0.1	0	P	4	0.0919103	0.313636	0.142857	7	Mazurian	Dystrofic	sphagnum mat	ecotone	present	none	Sphagnum	10	scarce and fine	none	flat	mesohumic	5	40	4	1	3	1	2	1	1	2
1050	E	shredder	5	11.7	11.7	2	Helochares griseus	1	2002.04.12	Żabie	18	53°50’00’’	15°02’00’’	1.78	70	0.8	0.1	0.1	0	P	4	0.0604107	0.312217	0.266667	6	Mazurian	Dystrofic	sphagnum mat	ecotone	present	none	Sphagnum	10	scarce and fine	none	flat	mesohumic	5	40	4	1	3	1	2	1	1	2
1050	E	shredder	6	15.3	91.8	3	Enochrus ochropterus	6	2002.04.12	Żabie	18	53°50’00’’	15°02’00’’	1.78	70	0.8	0.1	0.1	0	P	4	0.0194697	0.330144	0.4	6	Mazurian	Dystrofic	sphagnum mat	ecotone	present	none	Sphagnum	10	scarce and fine	none	flat	mesohumic	5	40	4	1	3	1	2	1	1	2
1050	E	shredder	4.5	10.8	75.6	1	Coelostoma orbiculare	7	2002.04.12	Żabie	18	53°50’00’’	15°02’00’’	1.78	70	0.8	0.1	0.1	0	P	4	0.0474221	0.334951	0.142857	7	Mazurian	Dystrofic	sphagnum mat	ecotone	present	none	Sphagnum	10	scarce and fine	none	flat	mesohumic	5	40	4	1	3	1	2	1	1	2
1050	E	Grazer and scraper	1.85	3.12	3.12	1	Limnebius parvulus	1	2002.04.12	Żabie	18	53°50’00’’	15°02’00’’	1.78	70	0.8	0.1	0.1	0	P	4	0.0599703	0.375	0.142857	7	Mazurian	Dystrofic	sphagnum mat	ecotone	present	none	Sphagnum	10	scarce and fine	none	flat	mesohumic	5	40	4	1	3	1	2	1	1	2
1051	E	polyphaga	2.85	4.81	4.81	2	Haliplus ruficollis	1	2002.04.12	Żabie	18	53°50’00’’	15°02’00’’	1.78	70	0.8	0.1	0.1	0	P	4	0.282787	0.2875	0.333333	3	Mazurian	Dystrofic	sphagnum mat	ecotone	present	none	Sphagnum	10	scarce and fine	none	flat	mesohumic	5	40	4	1	3	1	2	1	1	2
1051	E	predators	3.6	5.67	204.12	2	Noterus crassicornis	36	2002.04.12	Żabie	18	53°50’00’’	15°02’00’’	1.78	70	0.8	0.1	0.1	0	P	4	0.111396	0.383333	0.222222	9	Mazurian	Dystrofic	sphagnum mat	ecotone	present	none	Sphagnum	10	scarce and fine	none	flat	mesohumic	5	40	4	1	3	1	2	1	1	2
1051	E	predators	4.6	12.7	25.4	2	Hyphydrus ovatus	2	2002.04.12	Żabie	18	53°50’00’’	15°02’00’’	1.78	70	0.8	0.1	0.1	0	P	4	0.0285533	0.310811	0	3	Mazurian	Dystrofic	sphagnum mat	ecotone	present	none	Sphagnum	10	scarce and fine	none	flat	mesohumic	5	40	4	1	3	1	2	1	1	2
1051	E	predators	3.3	5.2	10.4	2	Hygrotus inaequalis	2	2002.04.12	Żabie	18	53°50’00’’	15°02’00’’	1.78	70	0.8	0.1	0.1	0	P	4	0.0825366	0.368984	0.2	6	Mazurian	Dystrofic	sphagnum mat	ecotone	present	none	Sphagnum	10	scarce and fine	none	flat	mesohumic	5	40	4	1	3	1	2	1	1	2
1051	T	predators	4	7.5	7.5	2	Hydroporus memnonius	1	2002.04.12	Żabie	18	53°50’00’’	15°02’00’’	1.78	70	0.8	0.1	0.1	0	P	4	0.039163	0.317972	0.166667	4	Mazurian	Dystrofic	sphagnum mat	ecotone	present	none	Sphagnum	10	scarce and fine	none	flat	mesohumic	5	40	4	1	3	1	2	1	1	2
1051	T	predators	14.8	280.6	561.2	4	Acilius canaliculatus	2	2002.04.12	Żabie	18	53°50’00’’	15°02’00’’	1.78	70	0.8	0.1	0.1	0	P	4	0.0571185	0.2875	0.333333	3	Mazurian	Dystrofic	sphagnum mat	ecotone	present	none	Sphagnum	10	scarce and fine	none	flat	mesohumic	5	40	4	1	3	1	2	1	1	2
1051	E	predators	33.5	2468.9	2468.9	4	Cybister lateralimarginalis	1	2002.04.12	Żabie	18	53°50’00’’	15°02’00’’	1.78	70	0.8	0.1	0.1	0	P	4	0.0379658	0.331731	0.333333	4	Mazurian	Dystrofic	sphagnum mat	ecotone	present	none	Sphagnum	10	scarce and fine	none	flat	mesohumic	5	40	4	1	3	1	2	1	1	2
1051	E	shredder	3.95	9.95	9.95	2	Hydrochus elongatus	1	2002.04.12	Żabie	18	53°50’00’’	15°02’00’’	1.78	70	0.8	0.1	0.1	0	P	4	0.131155	0.413174	0.218182	11	Mazurian	Dystrofic	sphagnum mat	ecotone	present	none	Sphagnum	10	scarce and fine	none	flat	mesohumic	5	40	4	1	3	1	2	1	1	2
1051	E	shredder	6	15.3	15.3	3	Enochrus ochropterus	1	2002.04.12	Żabie	18	53°50’00’’	15°02’00’’	1.78	70	0.8	0.1	0.1	0	P	4	0.0194697	0.330144	0.4	6	Mazurian	Dystrofic	sphagnum mat	ecotone	present	none	Sphagnum	10	scarce and fine	none	flat	mesohumic	5	40	4	1	3	1	2	1	1	2
1051	T	shredder	3.7	5.83	5.83	2	Enochrus affinis	1	2002.04.12	Żabie	18	53°50’00’’	15°02’00’’	1.78	70	0.8	0.1	0.1	0	P	4	0	0.238754	0	1	Mazurian	Dystrofic	sphagnum mat	ecotone	present	none	Sphagnum	10	scarce and fine	none	flat	mesohumic	5	40	4	1	3	1	2	1	1	2
1051	T	shredder	4.5	13.7	13.7	2	Enochrus melanocephalus	1	2002.04.12	Żabie	18	53°50’00’’	15°02’00’’	1.78	70	0.8	0.1	0.1	0	P	4	0.148781	0.383333	0.166667	9	Mazurian	Dystrofic	sphagnum mat	ecotone	present	none	Sphagnum	10	scarce and fine	none	flat	mesohumic	5	40	4	1	3	1	2	1	1	2
1051	T	shredder	3.9	9.95	9.95	2	Enochrus coarctatus	1	2002.04.12	Żabie	18	53°50’00’’	15°02’00’’	1.78	70	0.8	0.1	0.1	0	P	4	0.0858335	0.396552	0.285714	8	Mazurian	Dystrofic	sphagnum mat	ecotone	present	none	Sphagnum	10	scarce and fine	none	flat	mesohumic	5	40	4	1	3	1	2	1	1	2
1051	E	shredder	7.5	40.1	40.1	3	Hydrobius fuscipes	1	2002.04.12	Żabie	18	53°50’00’’	15°02’00’’	1.78	70	0.8	0.1	0.1	0	P	4	0.0635131	0.394286	0.238095	7	Mazurian	Dystrofic	sphagnum mat	ecotone	present	none	Sphagnum	10	scarce and fine	none	flat	mesohumic	5	40	4	1	3	1	2	1	1	2
1051	E	Grazer and scraper	1.85	3.12	3.12	1	Limnebius parvulus	1	2002.04.12	Żabie	18	53°50’00’’	15°02’00’’	1.78	70	0.8	0.1	0.1	0	P	4	0.0599703	0.375	0.142857	7	Mazurian	Dystrofic	sphagnum mat	ecotone	present	none	Sphagnum	10	scarce and fine	none	flat	mesohumic	5	40	4	1	3	1	2	1	1	2
1052	P	polyphaga	2.75	4.61	4.61	2	Haliplus fluviatilis	1	2002.04.12	Żabie	18	53°50’00’’	15°02’00’’	1.78	70	0.8	0.1	0.1	0	P	4	0.00649603	0.310811	0.5	5	Mazurian	Dystrofic	diffuse macrophytes	ecotone	present	none	Sphagnum	10	scarce and fine	none	flat	mesohumic	5	40	2	1	3	1	2	1	1	2
1052	E	predators	3.6	5.67	51.03	2	Noterus crassicornis	9	2002.04.12	Żabie	18	53°50’00’’	15°02’00’’	1.78	70	0.8	0.1	0.1	0	P	4	0.111396	0.383333	0.222222	9	Mazurian	Dystrofic	diffuse macrophytes	ecotone	present	none	Sphagnum	10	scarce and fine	none	flat	mesohumic	5	40	2	1	3	1	2	1	1	2
1052	E	predators	5.1	13	13	3	Coelambus impressopunctatus	1	2002.04.12	Żabie	18	53°50’00’’	15°02’00’’	1.78	70	0.8	0.1	0.1	0	P	4	0.0445746	0.315068	0.2	5	Mazurian	Dystrofic	diffuse macrophytes	ecotone	present	none	Sphagnum	10	scarce and fine	none	flat	mesohumic	5	40	2	1	3	1	2	1	1	2
1052	P	predators	3.3	4.9	4.9	2	Porhydrus lineatus	1	2002.04.12	Żabie	18	53°50’00’’	15°02’00’’	1.78	70	0.8	0.1	0.1	0	P	4	0.0107806	0.264368	0	2	Mazurian	Dystrofic	diffuse macrophytes	ecotone	present	none	Sphagnum	10	scarce and fine	none	flat	mesohumic	5	40	2	1	3	1	2	1	1	2
1052	P	predators	11	180.8	361.6	4	Ilybius fenestratus	2	2002.04.12	Żabie	18	53°50’00’’	15°02’00’’	1.78	70	0.8	0.1	0.1	0	P	4	0.0160971	0.303965	0.333333	4	Mazurian	Dystrofic	diffuse macrophytes	ecotone	present	none	Sphagnum	10	scarce and fine	none	flat	mesohumic	5	40	2	1	3	1	2	1	1	2
1052	E	predators	10.75	180	360	4	Rhantus notatus	2	2002.04.12	Żabie	18	53°50’00’’	15°02’00’’	1.78	70	0.8	0.1	0.1	0	P	4	0.0322328	0.334951	0.4	5	Mazurian	Dystrofic	diffuse macrophytes	ecotone	present	none	Sphagnum	10	scarce and fine	none	flat	mesohumic	5	40	2	1	3	1	2	1	1	2
1052	A	shredder	3.65	5.75	5.75	2	Helophorus minutus	1	2002.04.12	Żabie	18	53°50’00’’	15°02’00’’	1.78	70	0.8	0.1	0.1	0	P	4	0.0476338	0.298701	0.1	5	Mazurian	Dystrofic	diffuse macrophytes	ecotone	present	none	Sphagnum	10	scarce and fine	none	flat	mesohumic	5	40	2	1	3	1	2	1	1	2
1052	T	shredder	2.8	4.45	4.45	2	Anacaena lutescens	1	2002.04.12	Żabie	18	53°50’00’’	15°02’00’’	1.78	70	0.8	0.1	0.1	0	P	4	0.0919103	0.313636	0.142857	7	Mazurian	Dystrofic	diffuse macrophytes	ecotone	present	none	Sphagnum	10	scarce and fine	none	flat	mesohumic	5	40	2	1	3	1	2	1	1	2
1052	E	shredder	5	11.7	23.4	2	Helochares griseus	2	2002.04.12	Żabie	18	53°50’00’’	15°02’00’’	1.78	70	0.8	0.1	0.1	0	P	4	0.0604107	0.312217	0.266667	6	Mazurian	Dystrofic	diffuse macrophytes	ecotone	present	none	Sphagnum	10	scarce and fine	none	flat	mesohumic	5	40	2	1	3	1	2	1	1	2
1052	T	shredder	3.9	9.95	9.95	2	Enochrus coarctatus	1	2002.04.12	Żabie	18	53°50’00’’	15°02’00’’	1.78	70	0.8	0.1	0.1	0	P	4	0.0858335	0.396552	0.285714	8	Mazurian	Dystrofic	diffuse macrophytes	ecotone	present	none	Sphagnum	10	scarce and fine	none	flat	mesohumic	5	40	2	1	3	1	2	1	1	2
1052	T	shredder	4.1	10.46	10.46	2	Cymbiodyta marginella	1	2002.04.12	Żabie	18	53°50’00’’	15°02’00’’	1.78	70	0.8	0.1	0.1	0	P	4	0.038635	0.310811	0.277778	9	Mazurian	Dystrofic	diffuse macrophytes	ecotone	present	none	Sphagnum	10	scarce and fine	none	flat	mesohumic	5	40	2	1	3	1	2	1	1	2
1052	E	shredder	16.5	289.1	867.3	4	Hydrochara caraboides	3	2002.04.12	Żabie	18	53°50’00’’	15°02’00’’	1.78	70	0.8	0.1	0.1	0	P	4	0.0379852	0.368984	0.190476	7	Mazurian	Dystrofic	diffuse macrophytes	ecotone	present	none	Sphagnum	10	scarce and fine	none	flat	mesohumic	5	40	2	1	3	1	2	1	1	2
1053	E	predators	3.6	5.67	11.34	2	Noterus crassicornis	2	2002.04.12	Żabie	18	53°50’00’’	15°02’00’’	1.78	70	0.8	0.1	0.1	0	P	4	0.111396	0.383333	0.222222	9	Mazurian	Dystrofic	diffuse macrophytes	ecotone	present	none	Sphagnum	10	scarce and fine	none	flat	mesohumic	5	40	2	1	3	1	2	1	1	2
1053	T	predators	2.4	3.78	3.78	2	Hygrotus decoratus	1	2002.06.12	Żabie	18	53°50’00’’	15°02’00’’	1.78	70	0.8	0.1	0.1	0	P	4	0.141735	0.425926	0.333333	12	Mazurian	Dystrofic	sphagnum mat	ecotone	present	none	Sphagnum	10	scarce and fine	none	flat	mesohumic	5	40	4	1	3	1	2	1	1	2
1053	E	predators	14.25	280.6	561.2	4	Graphoderus cinereus	2	2002.06.12	Żabie	18	53°50’00’’	15°02’00’’	1.78	70	0.8	0.1	0.1	0	P	4	0.071734	0.396552	0.194444	9	Mazurian	Dystrofic	sphagnum mat	ecotone	present	none	Sphagnum	10	scarce and fine	none	flat	mesohumic	5	40	4	1	3	1	2	1	1	2
1053	E	predators	17.3	301.2	301.2	4	Acilius sulcatus	1	2002.06.12	Żabie	18	53°50’00’’	15°02’00’’	1.78	70	0.8	0.1	0.1	0	P	4	0.0289855	0.22549	0	2	Mazurian	Dystrofic	sphagnum mat	ecotone	present	none	Sphagnum	10	scarce and fine	none	flat	mesohumic	5	40	4	1	3	1	2	1	1	2
1053	T	predators	14.8	280.6	561.2	4	Acilius canaliculatus	2	2002.06.12	Żabie	18	53°50’00’’	15°02’00’’	1.78	70	0.8	0.1	0.1	0	P	4	0.0571185	0.2875	0.333333	3	Mazurian	Dystrofic	sphagnum mat	ecotone	present	none	Sphagnum	10	scarce and fine	none	flat	mesohumic	5	40	4	1	3	1	2	1	1	2
1053	T	shredder	3.7	5.83	5.83	2	Enochrus affinis	1	2002.06.12	Żabie	18	53°50’00’’	15°02’00’’	1.78	70	0.8	0.1	0.1	0	P	4	0	0.238754	0	1	Mazurian	Dystrofic	sphagnum mat	ecotone	present	none	Sphagnum	10	scarce and fine	none	flat	mesohumic	5	40	4	1	3	1	2	1	1	2
1053	E	shredder	7.5	40.1	40.1	3	Hydrobius fuscipes	1	2002.06.12	Żabie	18	53°50’00’’	15°02’00’’	1.78	70	0.8	0.1	0.1	0	P	4	0.0635131	0.394286	0.238095	7	Mazurian	Dystrofic	sphagnum mat	ecotone	present	none	Sphagnum	10	scarce and fine	none	flat	mesohumic	5	40	4	1	3	1	2	1	1	2
1053	E	shredder	16.5	289.1	2312.8	4	Hydrochara caraboides	8	2002.06.12	Żabie	18	53°50’00’’	15°02’00’’	1.78	70	0.8	0.1	0.1	0	P	4	0.0379852	0.368984	0.190476	7	Mazurian	Dystrofic	sphagnum mat	ecotone	present	none	Sphagnum	10	scarce and fine	none	flat	mesohumic	5	40	4	1	3	1	2	1	1	2
1053	E	shredder	4.5	10.8	21.6	1	Coelostoma orbiculare	2	2002.06.12	Żabie	18	53°50’00’’	15°02’00’’	1.78	70	0.8	0.1	0.1	0	P	4	0.0474221	0.334951	0.142857	7	Mazurian	Dystrofic	sphagnum mat	ecotone	present	none	Sphagnum	10	scarce and fine	none	flat	mesohumic	5	40	4	1	3	1	2	1	1	2
1053	E	shredder	1.8	2.84	2.84	1	Cercyon tristis	1	2002.06.12	Żabie	18	53°50’00’’	15°02’00’’	1.78	70	0.8	0.1	0.1	0	P	4	0.010254	0.32093	0.166667	4	Mazurian	Dystrofic	sphagnum mat	ecotone	present	none	Sphagnum	10	scarce and fine	none	flat	mesohumic	5	40	4	1	3	1	2	1	1	2
1053	T	Grazer and scraper	1.65	2.73	2.73	1	Hydraena palustris	1	2002.06.12	Żabie	18	53°50’00’’	15°02’00’’	1.78	70	0.8	0.1	0.1	0	P	4	0.00187773	0.289916	0.333333	4	Mazurian	Dystrofic	sphagnum mat	ecotone	present	none	Sphagnum	10	scarce and fine	none	flat	mesohumic	5	40	4	1	3	1	2	1	1	2
1054	E	predators	3.6	5.67	5.67	2	Noterus crassicornis	1	2002.06.12	Żabie	18	53°50’00’’	15°02’00’’	1.78	70	0.8	0.1	0.1	0	P	4	0.111396	0.383333	0.222222	9	Mazurian	Dystrofic	sphagnum mat	ecotone	present	none	Sphagnum	50	scarce and fine	none	flat	mesohumic	5	40	4	1	3	4	2	1	1	2
1054	T	predators	3	4.73	4.73	2	Hydroporus angustatus	1	2002.06.12	Żabie	18	53°50’00’’	15°02’00’’	1.78	70	0.8	0.1	0.1	0	P	4	0	0.19382	0	1	Mazurian	Dystrofic	sphagnum mat	ecotone	present	none	Sphagnum	50	scarce and fine	none	flat	mesohumic	5	40	4	1	3	4	2	1	1	2
1054	T	predators	17.3	253.1	759.3	4	Colymbetes striatus	3	2002.06.12	Żabie	18	53°50’00’’	15°02’00’’	1.78	70	0.8	0.1	0.1	0	P	4	0.00948049	0.313636	0.466667	6	Mazurian	Dystrofic	sphagnum mat	ecotone	present	none	Sphagnum	50	scarce and fine	none	flat	mesohumic	5	40	4	1	3	4	2	1	1	2
1054	E	predators	14.25	280.6	841.8	4	Graphoderus cinereus	3	2002.06.12	Żabie	18	53°50’00’’	15°02’00’’	1.78	70	0.8	0.1	0.1	0	P	4	0.071734	0.396552	0.194444	9	Mazurian	Dystrofic	sphagnum mat	ecotone	present	none	Sphagnum	50	scarce and fine	none	flat	mesohumic	5	40	4	1	3	4	2	1	1	2
1054	E	predators	17.3	301.2	301.2	4	Acilius sulcatus	1	2002.06.12	Żabie	18	53°50’00’’	15°02’00’’	1.78	70	0.8	0.1	0.1	0	P	4	0.0289855	0.22549	0	2	Mazurian	Dystrofic	sphagnum mat	ecotone	present	none	Sphagnum	50	scarce and fine	none	flat	mesohumic	5	40	4	1	3	4	2	1	1	2
1054	E	predators	33.5	2468.9	14813.4	4	Cybister lateralimarginalis	6	2002.06.12	Żabie	18	53°50’00’’	15°02’00’’	1.78	70	0.8	0.1	0.1	0	P	4	0.0379658	0.331731	0.333333	4	Mazurian	Dystrofic	sphagnum mat	ecotone	present	none	Sphagnum	50	scarce and fine	none	flat	mesohumic	5	40	4	1	3	4	2	1	1	2
1054	A	shredder	3.65	5.75	5.75	2	Helophorus minutus	1	2002.06.12	Żabie	18	53°50’00’’	15°02’00’’	1.78	70	0.8	0.1	0.1	0	P	4	0.0476338	0.298701	0.1	5	Mazurian	Dystrofic	sphagnum mat	ecotone	present	none	Sphagnum	50	scarce and fine	none	flat	mesohumic	5	40	4	1	3	4	2	1	1	2
1054	E	shredder	4.5	10.8	10.8	1	Coelostoma orbiculare	1	2002.06.12	Żabie	18	53°50’00’’	15°02’00’’	1.78	70	0.8	0.1	0.1	0	P	4	0.0474221	0.334951	0.142857	7	Mazurian	Dystrofic	sphagnum mat	ecotone	present	none	Sphagnum	50	scarce and fine	none	flat	mesohumic	5	40	4	1	3	4	2	1	1	2
1054	E	Grazer and scraper	1.85	3.12	6.24	1	Limnebius parvulus	2	2002.06.12	Żabie	18	53°50’00’’	15°02’00’’	1.78	70	0.8	0.1	0.1	0	P	4	0.0599703	0.375	0.142857	7	Mazurian	Dystrofic	sphagnum mat	ecotone	present	none	Sphagnum	50	scarce and fine	none	flat	mesohumic	5	40	4	1	3	4	2	1	1	2

## Sheet: Legend
Table S3._Date_set.xlsx. General database presenting the analyzed variables:
Ecological element: A - argilophiles, E - eurytophes, P - lake and river specie, T - tyrphophiles
FFG - Functional feeding groups
Lenght of body
Weight of body
Total biomass
Class of lenght: 1 - very small, 2 - small, 3 - medium, 4 - big
Species
Abundance (N)
Date - data of sampling
Lake - name of lake
lake-code
Geographic N - location
Coordinates E - location
area (ha) - area of lake
Cover mat (%) - degree of overgrowing of the lake surface by Sphagnum mat
Contribution in the littoral zone (%): Sm (%) - Sphagnum mat, Di (%) - diffuse macrophytes, De (%) - dense macrophytes, A (%) - psammolitoral zone
Trophy - Trophy of lake
Trophy code: 1 – oligohumic, 2 – oligo–mesohumic, 3 – mesohumic, 4 – meso–polihumic and polihumic lake
NBC - node betweenness centrality
NCC - node closeness centrality
ClusteringCoefficient
NDC - node degree centrality
Lakeland
Series of successions
fractal/habitat
Place: 1 – ecotone, 2 – pockets and ponds within the Sphagnum mat, 3 – pressed Sphagnum mat
Plants: 1- none, 2 - present
Elodeids: 1 - none, 2 - present
Soil substrate: 1 – sand, 2 – sand and mud, 3 – Sphagnum
Sampling depth (cm)
Detritus: 1 – none, 2 – scarce and fine, 3 – abundant and fine, 4 – abundant and coarse
Floating matter: 1 - none, 2 - present
Shore: 1 – flat, 2 – steep
Stage of lakes: 1 – young, 2 – mature, 3 – old
pH
EC (Conductivity) mScm/1
Habitat/fractale
Code of variables (Place, soil substrate, sampling depth, Detritus, Flating materr, Shore, Stadge)
